# Supplementary material for: Long-term patient-derived ovarian cancer organoids closely recapitulate tumor of origin and clinical response
Source: J Exp Clin Cancer Res. 2025 Oct 7;44:282. doi: 10.1186/s13046-025-03537-x (PMC12502492; doi:10.1186/s13046-025-03537-x)
Supplement: Supplementary file 1 — Supplementary Material 1 [file 13046_2025_3537_MOESM1_ESM.xlsx]

## Sheet: Signature_1
ENSEMBL	ENTREZID	SYMBOL
ENSG00000117115	11240	PADI2
ENSG00000074964	55160	ARHGEF10L
ENSG00000158747	4681	NBL1
ENSG00000158825	978	CDA
ENSG00000117318	3399	ID3
ENSG00000175793	2810	SFN
ENSG00000163874	80149	ZC3H12A
ENSG00000117450	5052	PRDX1
ENSG00000162366	10158	PDZK1IP1
ENSG00000058799	54432	YIPF1
ENSG00000169174	255738	PCSK9
ENSG00000122406	6125	RPL5
ENSG00000168710	10768	AHCYL1
ENSG00000266472	54460	MRPS21
ENSG00000163220	6280	S100A9
ENSG00000143546	6279	S100A8
ENSG00000197956	6277	S100A6
ENSG00000196154	6275	S100A4
ENSG00000188643	140576	S100A16
ENSG00000189334	57402	S100A14
ENSG00000143321	3068	HDGF
ENSG00000187800	375033	PEAR1
ENSG00000143248	8490	RGS5
ENSG00000116132	5396	PRRX1
ENSG00000058085	3918	LAMC2
ENSG00000159166	3898	LAD1
ENSG00000162896	5284	PIGR
ENSG00000182795	79098	C1orf116
ENSG00000196878	3914	LAMB3
ENSG00000123689	50486	G0S2
ENSG00000143753	8560	DEGS1
ENSG00000179456	10472	ZBTB18
ENSG00000162849	55083	KIF26B
ENSG00000162981	151354	LRATD1
ENSG00000157992	200634	KRTCAP3
ENSG00000075426	2355	FOSL2
ENSG00000213639	5500	PPP1CB
ENSG00000158125	7498	XDH
ENSG00000162878	91461	PKDCC
ENSG00000138079	6519	SLC3A1
ENSG00000119862	29094	LGALSL
ENSG00000163235	7039	TGFA
ENSG00000115590	7850	IL1R2
ENSG00000136689	3557	IL1RN
ENSG00000155368	1622	DBI
ENSG00000171227	140738	TMEM37
ENSG00000144118	5899	RALB
ENSG00000155438	84365	NIFK
ENSG00000136717	274	BIN1
ENSG00000152082	80097	MZT2B
ENSG00000115866	1615	DARS1
ENSG00000121966	7852	CXCR4
ENSG00000150540	3176	HNMT
ENSG00000115221	3694	ITGB6
ENSG00000197635	1803	DPP4
ENSG00000091409	3655	ITGA6
ENSG00000154518	518	ATP5MC3
ENSG00000187231	91404	SESTD1
ENSG00000144366	51454	GULP1
ENSG00000115419	2744	GLS
ENSG00000114942	1933	EEF1B2
ENSG00000144452	26154	ABCA12
ENSG00000115414	2335	FN1
ENSG00000169047	3667	IRS1
ENSG00000081052	1286	COL4A4
ENSG00000115009	6364	CCL20
ENSG00000187957	92737	DNER
ENSG00000168918	3635	INPP5D
ENSG00000233608	117581	TWIST2
ENSG00000134107	8553	BHLHE40
ENSG00000163520	2199	FBLN2
ENSG00000144566	5868	RAB5A
ENSG00000170275	10491	CRTAP
ENSG00000163814	64866	CDCP1
ENSG00000164078	4486	MST1R
ENSG00000163931	7086	TKT
ENSG00000168291	5162	PDHB
ENSG00000163605	151987	PPP4R2
ENSG00000144802	64332	NFKBIZ
ENSG00000170017	214	ALCAM
ENSG00000113924	3081	HGD
ENSG00000114850	6747	SSR3
ENSG00000118849	5918	RARRES1
ENSG00000163882	5437	POLR2H
ENSG00000159674	10417	SPON2
ENSG00000163993	6286	S100P
ENSG00000002587	9957	HS3ST1
ENSG00000137440	9982	FGFBP1
ENSG00000163069	6443	SGCB
ENSG00000163071	132671	SPATA18
ENSG00000157404	3815	KIT
ENSG00000174780	6731	SRP72
ENSG00000109321	374	AREG
ENSG00000169116	25849	PARM1
ENSG00000118816	10983	CCNI
ENSG00000164024	23173	METAP1
ENSG00000145358	115265	DDIT4L
ENSG00000269893	100093630	SNHG8
ENSG00000164111	308	ANXA5
ENSG00000151012	23657	SLC7A11
ENSG00000145391	80854	SETD7
ENSG00000153130	60592	SCOC
ENSG00000170365	4086	SMAD1
ENSG00000164125	51313	GASK1B
ENSG00000052802	6307	MSMO1
ENSG00000198948	9848	MFAP3L
ENSG00000038002	175	AGA
ENSG00000145506	85409	NKD2
ENSG00000153395	79888	LPCAT1
ENSG00000154153	54463	RETREG1
ENSG00000112972	3157	HMGCS1
ENSG00000164171	3673	ITGA2
ENSG00000145632	10769	PLK2
ENSG00000038427	1462	VCAN
ENSG00000145824	9547	CXCL14
ENSG00000145860	153830	RNF145
ENSG00000113739	8614	STC2
ENSG00000160867	2264	FGFR4
ENSG00000169230	27166	PRELID1
ENSG00000169223	10960	LMAN2
ENSG00000169220	10636	RGS14
ENSG00000204628	10399	RACK1
ENSG00000164379	94234	FOXQ1
ENSG00000137414	51439	FAM8A1
ENSG00000124766	6659	SOX4
ENSG00000206503	3105	HLA-A
ENSG00000137331	8870	IER3
ENSG00000204525	3107	HLA-C
ENSG00000232810	7124	TNF
ENSG00000204435	1460	CSNK2B
ENSG00000204386	4758	NEU1
ENSG00000243649	629	CFB
ENSG00000204256	6046	BRD2
ENSG00000198755	4736	RPL10A
ENSG00000124731	54210	TREM1
ENSG00000153294	221393	ADGRF4
ENSG00000170915	85315	PAQR8
ENSG00000096093	114327	EFHC1
ENSG00000156508	1915	EEF1A1
ENSG00000013375	5238	PGM3
ENSG00000112237	892	CCNC
ENSG00000057657	639	PRDM1
ENSG00000272398	100133941	CD24
ENSG00000112769	3910	LAMA4
ENSG00000152661	2697	GJA1
ENSG00000198729	81706	PPP1R14C
ENSG00000026297	8635	RNASET2
ENSG00000240583	358	AQP1
ENSG00000146648	1956	EGFR
ENSG00000006377	1750	DLX6
ENSG00000105880	1749	DLX5
ENSG00000106258	1577	CYP3A5
ENSG00000105976	4233	MET
ENSG00000135245	29923	HILPDA
ENSG00000128524	9296	ATP6V1F
ENSG00000085662	231	AKR1B1
ENSG00000155660	9601	PDIA4
ENSG00000186480	3638	INSIG1
ENSG00000169100	293	SLC25A6
ENSG00000130021	8226	PUDP
ENSG00000188158	4810	NHS
ENSG00000173674	1964	EIF1AX
ENSG00000130741	1968	EIF2S3
ENSG00000102362	94121	SYTL4
ENSG00000133142	79921	TCEAL4
ENSG00000077274	827	CAPN6
ENSG00000102024	5358	PLS3
ENSG00000003096	90293	KLHL13
ENSG00000134602	51765	STK26
ENSG00000164825	1672	DEFB1
ENSG00000173281	79660	PPP1R3B
ENSG00000248538	157273	LOC157273
ENSG00000154328	252969	NEIL2
ENSG00000079459	2222	FDFT1
ENSG00000164741	10395	DLC1
ENSG00000198791	29883	CNOT7
ENSG00000003989	6542	SLC7A2
ENSG00000147416	526	ATP6V1B2
ENSG00000130227	23039	XPO7
ENSG00000241852	541565	C8orf58
ENSG00000173530	8793	TNFRSF10D
ENSG00000134013	4017	LOXL2
ENSG00000147454	51312	SLC25A37
ENSG00000159167	6781	STC1
ENSG00000104765	665	BNIP3L
ENSG00000147419	55246	CCDC25
ENSG00000134014	55140	ELP3
ENSG00000012232	2137	EXTL3
ENSG00000120875	1846	DUSP4
ENSG00000133872	51669	SARAF
ENSG00000104660	23484	LEPROTL1
ENSG00000157110	11030	RBPMS
ENSG00000104687	2936	GSR
ENSG00000104695	5516	PPP2CB
ENSG00000169499	59339	PLEKHA2
ENSG00000176907	56892	TCIM
ENSG00000046889	80243	PREX2
ENSG00000121039	157506	RDH10
ENSG00000104267	760	CA2
ENSG00000104490	83988	NCALD
ENSG00000167653	8000	PSCA
ENSG00000099219	79956	ERMP1
ENSG00000147872	123	PLIN2
ENSG00000198642	55958	KLHL9
ENSG00000086061	3301	DNAJA1
ENSG00000122692	55234	SMU1
ENSG00000086062	2683	B4GALT1
ENSG00000086102	4799	NFX1
ENSG00000165280	7415	VCP
ENSG00000107175	10488	CREB3
ENSG00000159921	10020	GNE
ENSG00000119125	9615	GDA
ENSG00000135002	55312	RFK
ENSG00000148053	4915	NTRK2
ENSG00000148346	3934	LCN2
ENSG00000188483	389792	IER5L
ENSG00000148344	9536	PTGES
ENSG00000148303	6130	RPL7A
ENSG00000107281	56654	NPDC1
ENSG00000184363	11187	PKP3
ENSG00000215182	4586	MUC5AC
ENSG00000117983	727897	MUC5B
ENSG00000166441	6157	RPL27A
ENSG00000148926	133	ADM
ENSG00000134339	6289	SAA2
ENSG00000173432	6288	SAA1
ENSG00000110422	10114	HIPK3
ENSG00000121691	847	CAT
ENSG00000110435	8050	PDHX
ENSG00000165912	29763	PACSIN3
ENSG00000167996	2495	FTH1
ENSG00000124939	4246	SCGB2A1
ENSG00000168002	5436	POLR2G
ENSG00000173457	26472	PPP1R14B
ENSG00000149782	5331	PLCB3
ENSG00000110047	10938	EHD1
ENSG00000245532	283131	NEAT1
ENSG00000173727
ENSG00000251562	378938	MALAT1
ENSG00000173039	5970	RELA
ENSG00000174791	9610	RIN1
ENSG00000084207	2950	GSTP1
ENSG00000110075	55291	PPP6R3
ENSG00000172927	26579	MYEOV
ENSG00000110092	595	CCND1
ENSG00000279117
ENSG00000149273	6188	RPS3
ENSG00000182704	25987	TSKU
ENSG00000078124	55331	ACER3
ENSG00000166012	79101	TAF1D
ENSG00000166025	154810	AMOTL1
ENSG00000023445	330	BIRC3
ENSG00000110330	329	BIRC2
ENSG00000137673	4316	MMP7
ENSG00000109846	1410	CRYAB
ENSG00000150779	26521	TIMM8B
ENSG00000137747	84000	TMPRSS13
ENSG00000149573	10205	MPZL2
ENSG00000118181	6230	RPS25
ENSG00000110400	5818	NECTIN1
ENSG00000165526	84881	RPUSD4
ENSG00000151632	1646	AKR1C2
ENSG00000170525	5209	PFKFB3
ENSG00000095739	25805	BAMBI
ENSG00000156510	80201	HKDC1
ENSG00000156515	3098	HK1
ENSG00000168209	54541	DDIT4
ENSG00000285972	642934	CERNA2
ENSG00000148671	10974	ADIRF
ENSG00000119986	60370	AVPI1
ENSG00000155254	83742	MARVELD1
ENSG00000107957	9644	SH3PXD2A
ENSG00000108039	7511	XPNPEP1
ENSG00000138166	1847	DUSP5
ENSG00000197142	51703	ACSL5
ENSG00000182022	51363	CHST15
ENSG00000132334	5791	PTPRE
ENSG00000205420	3853	KRT6A
ENSG00000161638	3678	ITGA5
ENSG00000185633	56901	NDUFA4L2
ENSG00000135679	4193	MDM2
ENSG00000198015	28977	MRPL42
ENSG00000136048	55332	DRAM1
ENSG00000151131	121053	NOPCHAP1
ENSG00000235162	387882	C12orf75
ENSG00000110880	23603	CORO1C
ENSG00000111229	10094	ARPC3
ENSG00000111275	217	ALDH2
ENSG00000111725	5564	PRKAB1
ENSG00000158023	144406	CFAP251
ENSG00000111011	65117	RSRC2
ENSG00000165474	2706	GJB2
ENSG00000165475	51084	CRYL1
ENSG00000150459	10284	SAP18
ENSG00000173141	78988	MRPL57
ENSG00000139505	9107	MTMR6
ENSG00000139496	9818	NUP58
ENSG00000122026	6144	RPL21
ENSG00000122033	219402	MTIF3
ENSG00000186184	51082	POLR1D
ENSG00000152520	255967	PAN3
ENSG00000132963	51371	POMP
ENSG00000244754	10443	N4BP2L2
ENSG00000172915	26960	NBEA
ENSG00000120697	29880	ALG5
ENSG00000150907	2308	FOXO1
ENSG00000120675	29103	DNAJC15
ENSG00000102804	8848	TSC22D1
ENSG00000133112	7178	TPT1
ENSG00000136146	29079	MED4
ENSG00000136156	9445	ITM2B
ENSG00000139746	64062	RBM26
ENSG00000175198	5095	PCCA
ENSG00000068650	23250	ATP11A
ENSG00000185896	3916	LAMP1
ENSG00000184304	5587	PRKD1
ENSG00000129521	112399	EGLN3
ENSG00000100906	4792	NFKBIA
ENSG00000213741	6235	RPS29
ENSG00000139926	122786	FRMD6
ENSG00000197930	30001	ERO1A
ENSG00000054654	23224	SYNE2
ENSG00000185650	677	ZFP36L1
ENSG00000133985	23508	TTC9
ENSG00000170348	10972	TMED10
ENSG00000100596	9517	SPTLC2
ENSG00000090060	10914	PAPOLA
ENSG00000078304	5527	PPP2R5C
ENSG00000185215	7127	TNFAIP2
ENSG00000185567	113146	AHNAK2
ENSG00000128739	6638	SNRPN
ENSG00000104140	171177	RHOV
ENSG00000247556	729082	OIP5-AS1
ENSG00000137767	58472	SQOR
ENSG00000140284	11001	SLC27A2
ENSG00000138594	29766	TMOD3
ENSG00000137845	102	ADAM10
ENSG00000140297	9245	GCNT3
ENSG00000140307	2958	GTF2A2
ENSG00000198535	145741	C2CD4A
ENSG00000185088	51065	RPS27L
ENSG00000074410	771	CA12
ENSG00000140455	9960	USP3
ENSG00000028528	6642	SNX1
ENSG00000067225	5315	PKM
ENSG00000103855	80381	CD276
ENSG00000178741	9377	COX5A
ENSG00000167196	26263	FBXO22
ENSG00000103811	1512	CTSH
ENSG00000166557	23423	TMED3
ENSG00000185033	10509	SEMA4B
ENSG00000184254	220	ALDH1A3
ENSG00000103534	79838	TMC5
ENSG00000103550	400506	KNOP1
ENSG00000066654	55623	THUMPD1
ENSG00000197006	51108	METTL9
ENSG00000077238	3566	IL4R
ENSG00000176046	26471	NUPR1
ENSG00000013364	9961	MVP
ENSG00000205362	4489	MT1A
ENSG00000187193	4501	MT1X
ENSG00000102996	4324	MMP15
ENSG00000125166	2806	GOT2
ENSG00000135720	1783	DYNC1LI2
ENSG00000172831	8824	CES2
ENSG00000168701	29100	TMEM208
ENSG00000181019	1728	NQO1
ENSG00000166747	164	AP1G1
ENSG00000140829	9785	DHX38
ENSG00000090863	2734	GLG1
ENSG00000261609	8139	GAN
ENSG00000153815	80790	CMIP
ENSG00000230989	3281	HSBP1
ENSG00000103194	9100	USP10
ENSG00000153786	55625	ZDHHC7
ENSG00000154102	404550	C16orf74
ENSG00000103257	8140	SLC7A5
ENSG00000198931	353	APRT
ENSG00000167515	51693	TRAPPC2L
ENSG00000197912	6687	SPG7
ENSG00000167526	6137	RPL13
ENSG00000185324	8558	CDK10
ENSG00000158805	92822	ZNF276
ENSG00000141002	22980	TCF25
ENSG00000140995	54849	DEF8
ENSG00000159842	29	ABR
ENSG00000132361	23277	CLUH
ENSG00000197417	23729	SHPK
ENSG00000183018	124976	SPNS2
ENSG00000161921	58191	CXCL16
ENSG00000108528	8402	SLC25A11
ENSG00000091640	9552	SPAG7
ENSG00000205544	254863	TMEM256
ENSG00000129226	968	CD68
ENSG00000129255	9526	MPDU1
ENSG00000141510	7157	TP53
ENSG00000170004	1107	CHD3
ENSG00000161970	6154	RPL26
ENSG00000133026	4628	MYH10
ENSG00000133028	6341	SCO1
ENSG00000141027	9611	NCOR1
ENSG00000175061	125144	SNHG29
ENSG00000133030	23164	MPRIP
ENSG00000215030	388344	RPL13P12
ENSG00000124422	23326	USP22
ENSG00000109079	7126	TNFAIP1
ENSG00000109107	230	ALDOC
ENSG00000167536	147015	DHRS13
ENSG00000275410	6928	HNF1B
ENSG00000141753	3487	IGFBP4
ENSG00000171346	3866	KRT15
ENSG00000128422	3872	KRT17
ENSG00000131473	47	ACLY
ENSG00000005884	3675	ITGA3
ENSG00000167105	162461	TMEM92
ENSG00000108846	8714	ABCC3
ENSG00000108924	3131	HLF
ENSG00000108639	9144	SYNGR2
ENSG00000183010	5831	PYCR1
ENSG00000176105	7525	YES1
ENSG00000206418	201475	RAB12
ENSG00000154856	147495	APCDD1
ENSG00000177150	125228	FAM210A
ENSG00000152229	9050	PSTPIP2
ENSG00000167220	84064	HDHD2
ENSG00000206075	5268	SERPINB5
ENSG00000198053	140885	SIRPA
ENSG00000125772	56261	GPCPD1
ENSG00000101311	55612	FERMT1
ENSG00000125845	650	BMP2
ENSG00000198959	7052	TGM2
ENSG00000124102	5266	PI3
ENSG00000240849	387521	PEDS1
ENSG00000124225	56937	PMEPA1
ENSG00000101187	28231	SLCO4A1
ENSG00000064666	1265	CNN2
ENSG00000099875	2872	MKNK2
ENSG00000104904	4946	OAZ1
ENSG00000130332	51690	LSM7
ENSG00000126934	5605	MAP2K2
ENSG00000141985	6455	SH3GL1
ENSG00000171236	116844	LRG1
ENSG00000105355	10226	PLIN3
ENSG00000125730	718	C3
ENSG00000214049	652995	UCA1
ENSG00000105372	6223	RPS19
ENSG00000189377	284340	CXCL17
ENSG00000124466	27076	LYPD3
ENSG00000011422	5329	PLAUR
ENSG00000104783	3783	KCNN4
ENSG00000104856	5971	RELB
ENSG00000007047	57787	MARK4
ENSG00000125753	7408	VASP
ENSG00000090372	29888	STRN4
ENSG00000105373	29997	NOP53
ENSG00000105443	9266	CYTH2
ENSG00000142235	114783	LMTK3
ENSG00000063177	6141	RPL18
ENSG00000105559	57664	PLEKHA4
ENSG00000242259	128977	C22orf39
ENSG00000100034	9647	PPM1F
ENSG00000186716	613	BCR
ENSG00000128294	8459	TPST2
ENSG00000100219	7494	XBP1
ENSG00000100320	23543	RBFOX2
ENSG00000244509	27350	APOBEC3C
ENSG00000077942	2192	FBLN1
ENSG00000100241	6305	SBF1
ENSG00000100299	410	ARSA
ENSG00000154734	9510	ADAMTS1
ENSG00000183778	10317	B3GALT5
ENSG00000160255	3689	ITGB2
ENSG00000198840	4537	ND3

## Sheet: Signature_2
ENSEMBL	ENTREZID	SYMBOL
ENSG00000116661	26232	FBXO2
ENSG00000142632	128272	ARHGEF19
ENSG00000159423	8659	ALDH4A1
ENSG00000142910	64129	TINAGL1
ENSG00000142687	79932	KIAA0319L
ENSG00000116133	1718	DHCR24
ENSG00000137962	9411	ARHGAP29
ENSG00000162639	113802	HENMT1
ENSG00000168765	2948	GSTM4
ENSG00000265491	27246	RNF115
ENSG00000186141	10623	POLR3C
ENSG00000143412	8416	ANXA9
ENSG00000182134	11022	TDRKH
ENSG00000143543	10899	JTB
ENSG00000160752	2224	FDPS
ENSG00000163479	6746	SSR2
ENSG00000183856	128239	IQGAP3
ENSG00000163382	128240	NAXE
ENSG00000160818	54865	GPATCH4
ENSG00000027869	9047	SH2D2A
ENSG00000143315	93183	PIGM
ENSG00000143162	8804	CREG1
ENSG00000213064	375035	SFT2D2
ENSG00000117322	1380	CR2
ENSG00000184924	391356	PTRHD1
ENSG00000115241	5496	PPM1G
ENSG00000143891	130589	GALM
ENSG00000180398	90411	MCFD2
ENSG00000173163	150684	COMMD1
ENSG00000116005	51449	PCYOX1
ENSG00000144043	113419	TEX261
ENSG00000135617	84279	PRADC1
ENSG00000115307	550	AUP1
ENSG00000135622	10505	SEMA4F
ENSG00000042493	822	CAPG
ENSG00000115561	51652	CHMP3
ENSG00000071073	11320	MGAT4A
ENSG00000198914	5455	POU3F3
ENSG00000125637	23550	PSD4
ENSG00000211460	7247	TSN
ENSG00000136731	56886	UGGT1
ENSG00000136718	92856	IMP4
ENSG00000152117	150776	SMPD4BP
ENSG00000152127	4249	MGAT5
ENSG00000082438	22837	COBLL1
ENSG00000152253	57405	SPC25
ENSG00000128709	3235	HOXD9
ENSG00000197557	92104	TTC30A
ENSG00000115415	6772	STAT1
ENSG00000144407	5746	PTH2R
ENSG00000178568	2066	ERBB4
ENSG00000123485	55355	HJURP
ENSG00000175928	57633	LRRN1
ENSG00000163637	166336	PRICKLE2
ENSG00000227124	100131827	ZNF717
ENSG00000008952	7095	SEC62
ENSG00000173890	26996	GPR160
ENSG00000136603	6498	SKIL
ENSG00000013297	5010	CLDN11
ENSG00000136518	86	ACTL6A
ENSG00000114770	10057	ABCC5
ENSG00000214160	10195	ALG3
ENSG00000175166	5708	PSMD2
ENSG00000163918	5984	RFC4
ENSG00000090530	55214	P3H2
ENSG00000250321
ENSG00000127418	53834	FGFRL1
ENSG00000013810	10460	TACC3
ENSG00000068078	2261	FGFR3
ENSG00000109805	64151	NCAPG
ENSG00000157765	10568	SLC34A2
ENSG00000154277	7345	UCHL1
ENSG00000132463	2926	GRSF1
ENSG00000163739	2919	CXCL1
ENSG00000163738	441024	MTHFD2L
ENSG00000188517	84570	COL25A1
ENSG00000071205	79658	ARHGAP10
ENSG00000174695	153339	TMEM167A
ENSG00000164292	22836	RHOBTB3
ENSG00000092421	57556	SEMA6A
ENSG00000168916	57507	ZNF608
ENSG00000164405	27089	UQCRQ
ENSG00000120708	7045	TGFBI
ENSG00000171720	8841	HDAC3
ENSG00000177556	475	ATOX1
ENSG00000137267	7280	TUBB2A
ENSG00000137285	347733	TUBB2B
ENSG00000214113	57128	LYRM4
ENSG00000112149	9308	CD83
ENSG00000197061	8364	H4C3
ENSG00000278828	8357	H3C10
ENSG00000227507	4050	LTB
ENSG00000204392	57819	LSM2
ENSG00000137309	3159	HMGA1
ENSG00000188112	647024	C6orf132
ENSG00000112394	117247	SLC16A10
ENSG00000106268	4521	NUDT1
ENSG00000008256	9265	CYTH3
ENSG00000183742	346389	MACC1
ENSG00000164649	55536	CDCA7L
ENSG00000105889	256227	STEAP1B
ENSG00000196683	54543	TOMM7
ENSG00000122591	84668	FAM126A
ENSG00000156928	115416	MALSU1
ENSG00000136231	10643	IGF2BP3
ENSG00000105928	1687	GSDME
ENSG00000050344	9603	NFE2L3
ENSG00000005020	8935	SKAP2
ENSG00000105991	3198	HOXA1
ENSG00000253552
ENSG00000122592	3204	HOXA7
ENSG00000180354	222166	MTURN
ENSG00000106100	10392	NOD1
ENSG00000106355	23658	LSM5
ENSG00000154978	81552	VOPP1
ENSG00000277072
ENSG00000172336	10248	POP7
ENSG00000146828	56996	SLC12A9
ENSG00000128564	7425	VGF
ENSG00000214253	51024	FIS1
ENSG00000221866	91584	PLXNA4
ENSG00000122783	78996	CYREN
ENSG00000106028	6742	SSBP1
ENSG00000171130	155066	ATP6V0E2
ENSG00000106526	653857	ACTR3C
ENSG00000188707	113763	ZBED6CL
ENSG00000055118	3757	KCNH2
ENSG00000197150	11194	ABCB8
ENSG00000106615	6009	RHEB
ENSG00000147065	4478	MSN
ENSG00000130224	57631	LRCH2
ENSG00000077721	7319	UBE2A
ENSG00000125354	23157	SEPTIN6
ENSG00000232119	28985	MCTS1
ENSG00000076770	55796	MBNL3
ENSG00000102181	83692	CD99L2
ENSG00000160131	203547	VMA21
ENSG00000147383	50814	NSDHL
ENSG00000235961	84968	PNMA6A
ENSG00000063587	10838	ZNF275
ENSG00000262919	92002	CCNQ
ENSG00000185825	10134	BCAP31
ENSG00000089820	393	ARHGAP4
ENSG00000172534	3054	HCFC1
ENSG00000147403	6134	RPL10
ENSG00000071553	537	ATP6AP1
ENSG00000160211	2539	G6PD
ENSG00000170791	79145	CHCHD7
ENSG00000169122	90362	FAM110B
ENSG00000198846	9760	TOX
ENSG00000182759	389692	MAFA
ENSG00000176399	63951	DMRTA1
ENSG00000106829	7091	TLE4
ENSG00000165152	84302	PGAP4
ENSG00000106868	64420	SUSD1
ENSG00000136859	23452	ANGPTL2
ENSG00000110328	374378	GALNT18
ENSG00000085063	966	CD59
ENSG00000166326	54765	TRIM44
ENSG00000179241	143458	LDLRAD3
ENSG00000052841	55761	TTC17
ENSG00000166199	221120	ALKBH3
ENSG00000019505	57586	SYT13
ENSG00000109919	23788	MTCH2
ENSG00000149177	5795	PTPRJ
ENSG00000149136	6749	SSRP1
ENSG00000213593	51075	TMX2
ENSG00000204922	790955	UQCC3
ENSG00000133895	4221	MEN1
ENSG00000146670	113130	CDCA5
ENSG00000149823	738	VPS51
ENSG00000149809	7108	TM7SF2
ENSG00000149806	2197	FAU
ENSG00000014216	823	CAPN1
ENSG00000173825	220359	TIGD3
ENSG00000162241	283130	SLC25A45
ENSG00000168056	4054	LTBP3
ENSG00000172977	10524	KAT5
ENSG00000172818	5017	OVOL1
ENSG00000172500	9158	FIBP
ENSG00000174669	3177	SLC29A2
ENSG00000254986	10072	DPP3
ENSG00000173156	29984	RHOD
ENSG00000110711	9049	AIP
ENSG00000167797	10263	CDK2AP2
ENSG00000110717	4728	NDUFS8
ENSG00000110066	51111	KMT5B
ENSG00000171067	53838	C11orf24
ENSG00000172893	1717	DHCR7
ENSG00000149357	55004	LAMTOR1
ENSG00000175581	51642	MRPL48
ENSG00000158555	81544	GDPD5
ENSG00000149257	871	SERPINH1
ENSG00000137492	5612	THAP12
ENSG00000087884	28971	AAMDC
ENSG00000159063	79053	ALG8
ENSG00000137509	5547	PRCP
ENSG00000165490	220042	DDIAS
ENSG00000196371	2526	FUT4
ENSG00000263465	10929	SRSF8
ENSG00000087053	8898	MTMR2
ENSG00000137700	2542	SLC37A4
ENSG00000149428	10525	HYOU1
ENSG00000256269	3145	HMBS
ENSG00000173456	79102	RNF26
ENSG00000154134	64221	ROBO3
ENSG00000110063	28960	DCPS
ENSG00000086475	22929	SEPHS1
ENSG00000107562	6387	CXCL12
ENSG00000182180	51021	MRPS16
ENSG00000122359	311	ANXA11
ENSG00000174721	143282	FGFBP3
ENSG00000155629	118788	PIK3AP1
ENSG00000148834	9446	GSTO1
ENSG00000060237	65125	WNK1
ENSG00000171792	83695	RHNO1
ENSG00000197905	7004	TEAD4
ENSG00000011105	10867	TSPAN9
ENSG00000111247	10635	RAD51AP1
ENSG00000139180	4704	NDUFA9
ENSG00000256146
ENSG00000111639	51258	MRPL51
ENSG00000089693	8079	MLF2
ENSG00000111667	8078	USP5
ENSG00000215021	11331	PHB2
ENSG00000126749	10436	EMG1
ENSG00000111684	10162	LPCAT3
ENSG00000182326	716	C1S
ENSG00000150045	51348	KLRF1
ENSG00000111261	54682	MANSC1
ENSG00000008394	4257	MGST1
ENSG00000048540	55885	LMO3
ENSG00000181929	5571	PRKAG1
ENSG00000123416	10376	TUBA1B
ENSG00000167767	144501	KRT80
ENSG00000123349	5204	PFDN5
ENSG00000205352	54458	PRR13
ENSG00000198353	3221	HOXC4
ENSG00000123353	29095	ORMDL2
ENSG00000170473	84305	PYM1
ENSG00000181852	10193	RNF41
ENSG00000139579	79035	NABP2
ENSG00000062485	1431	CS
ENSG00000111490	23329	TBC1D30
ENSG00000139428	326625	MMAB
ENSG00000139514	6541	SLC7A1
ENSG00000133119	5983	RFC3
ENSG00000139734	81624	DIAPH3
ENSG00000102805	1203	CLN5
ENSG00000102572	8428	STK24
ENSG00000134882	337867	UBAC2
ENSG00000187498	1282	COL4A1
ENSG00000134871	1284	COL4A2
ENSG00000153487	3621	ING1
ENSG00000165501	122769	LRR1
ENSG00000140157	81614	NIPA2
ENSG00000034053	321	APBA2
ENSG00000134138	4212	MEIS2
ENSG00000092445	7301	TYRO3
ENSG00000140451	80119	PIF1
ENSG00000166949	4088	SMAD3
ENSG00000156642	27020	NPTN
ENSG00000179361	10620	ARID3B
ENSG00000177971	55272	IMP3
ENSG00000117899	23184	MESD
ENSG00000197696	4828	NMB
ENSG00000181991	64963	MRPS11
ENSG00000181026	64782	AEN
ENSG00000140525	55215	FANCI
ENSG00000182054	3418	IDH2
ENSG00000197299	641	BLM
ENSG00000140564	5045	FURIN
ENSG00000176463	28232	SLCO3A1
ENSG00000103202	4833	NME4
ENSG00000103266	10273	STUB1
ENSG00000198736	51734	MSRB1
ENSG00000184207	283871	PGP
ENSG00000184697	9074	CLDN6
ENSG00000126603	84662	GLIS2
ENSG00000267795	440335	SMIM22
ENSG00000166669	80063	ATF7IP2
ENSG00000103512	23420	NOMO1
ENSG00000006007	51573	GDE1
ENSG00000103485	23475	QPRT
ENSG00000103449	6299	SALL1
ENSG00000196155	25894	PLEKHG4
ENSG00000062038	1001	CDH3
ENSG00000065427	3735	KARS1
ENSG00000166451	55839	CENPN
ENSG00000184860	93517	SDR42E1
ENSG00000103187	23406	COTL1
ENSG00000129195	54478	PIMREG
ENSG00000181856	6517	SLC2A4
ENSG00000184185	3768	KCNJ12
ENSG00000087095	51701	NLK
ENSG00000109084	27346	TMEM97
ENSG00000108578	642	BLMH
ENSG00000178691	23512	SUZ12
ENSG00000270885	91608	RASL10B
ENSG00000094804	990	CDC6
ENSG00000177469	284119	CAVIN1
ENSG00000033627	535	ATP6V0A1
ENSG00000182963	10052	GJC1
ENSG00000260027	3217	HOXB7
ENSG00000108932	9120	SLC16A6
ENSG00000176890	7298	TYMS
ENSG00000080986	10403	NDC80
ENSG00000265933	400643	LINC00668
ENSG00000101680	284217	LAMA1
ENSG00000173482	5797	PTPRM
ENSG00000168502	23255	MTCL1
ENSG00000176014	84617	TUBB6
ENSG00000101670	9388	LIPG
ENSG00000167315	10449	ACAA2
ENSG00000154839	220134	SKA1
ENSG00000091157	23335	WDR7
ENSG00000049759	23327	NEDD4L
ENSG00000172175	10892	MALT1
ENSG00000166562	90701	SEC11C
ENSG00000179981	10194	TSHZ1
ENSG00000197971	4155	MBP
ENSG00000141759	10907	TXNL4A
ENSG00000101546	79863	RBFA
ENSG00000101365	3420	IDH3B
ENSG00000215251	60493	FASTKD5
ENSG00000101220	54976	C20orf27
ENSG00000101224	994	CDC25B
ENSG00000088826	54498	SMOX
ENSG00000125885	84515	MCM8
ENSG00000132639	6616	SNAP25
ENSG00000172264	140733	MACROD2
ENSG00000274173
ENSG00000101474	57136	APMAP
ENSG00000154930	84532	ACSS1
ENSG00000101294	81502	HM13
ENSG00000088325	22974	TPX2
ENSG00000101346	23509	POFUT1
ENSG00000171456	171023	ASXL1
ENSG00000088305	1789	DNMT3B
ENSG00000260257	119746555	LOC119746555
ENSG00000125970	22913	RALY
ENSG00000101084	55969	RAB5IF
ENSG00000118705	6185	RPN2
ENSG00000132792	56259	CTNNBL1
ENSG00000196756	388796	SNHG17
ENSG00000170471	57148	RALGAPB
ENSG00000204103	9935	MAFB
ENSG00000124193	6431	SRSF6
ENSG00000101057	4605	MYBL2
ENSG00000124191	84969	TOX2
ENSG00000132823	51526	OSER1
ENSG00000197296	128486	FITM2
ENSG00000124120	79183	TTPAL
ENSG00000132824	10955	SERINC3
ENSG00000196839	100	ADA
ENSG00000101098	140730	RIMS4
ENSG00000166913	7529	YWHAB
ENSG00000101104	80336	PABPC1L
ENSG00000101109	6789	STK4
ENSG00000204070	90196	SYS1
ENSG00000124155	51604	PIGT
ENSG00000175063	11065	UBE2C
ENSG00000101017	958	CD40
ENSG00000198185	55713	ZNF334
ENSG00000124207	1434	CSE1L
ENSG00000124214	6780	STAU1
ENSG00000124228	55661	DDX27
ENSG00000244687	7335	UBE2V1
ENSG00000196396	5770	PTPN1
ENSG00000101096	4773	NFATC2
ENSG00000087586	6790	AURKA
ENSG00000022277	51507	RTF2
ENSG00000124209	57403	RAB22A
ENSG00000124172	514	ATP5F1E
ENSG00000196227	63939	FAM217B
ENSG00000101182	5688	PSMA7
ENSG00000130706	11047	ADRM1
ENSG00000226332
ENSG00000092758	1299	COL9A3
ENSG00000149658	54915	YTHDF1
ENSG00000101152	80331	DNAJC5
ENSG00000167470	90007	MIDN
ENSG00000065989	5141	PDE4A
ENSG00000161888	147841	SPC24
ENSG00000105011	55723	ASF1B
ENSG00000214046	79086	SMIM7
ENSG00000160111	27151	CPAMD8
ENSG00000160113	2063	NR2F6
ENSG00000141971	93343	MVB12A
ENSG00000188051	100130519	TMEM221
ENSG00000130309	79709	COLGALT1
ENSG00000179913	10331	B3GNT3
ENSG00000130520	25804	LSM4
ENSG00000006016	9244	CRLF1
ENSG00000105696	25789	TMEM59L
ENSG00000051128	9454	HOMER3
ENSG00000064607	10147	SUGP2
ENSG00000105676	93436	ARMC6
ENSG00000186010	51079	NDUFA13
ENSG00000197124	91120	ZNF682
ENSG00000105171	10775	POP4
ENSG00000105173	898	CCNE1
ENSG00000105176	8725	URI1
ENSG00000105186	84079	ANKRD27
ENSG00000131941	85415	RHPN2
ENSG00000076650	55094	GPATCH1
ENSG00000153879	1054	CEBPG
ENSG00000124299	5184	PEPD
ENSG00000153885	79047	KCTD15
ENSG00000257103	26065	LSM14A
ENSG00000105220	2821	GPI
ENSG00000126261	10054	UBA2
ENSG00000105698	7392	USF2
ENSG00000105677	10430	TMEM147
ENSG00000249115	23354	HAUS5
ENSG00000126254	79171	RBM42
ENSG00000126267	1340	COX6B1
ENSG00000205155	55851	PSENEN
ENSG00000004776	126393	HSPB6
ENSG00000167595	148137	PROSER3
ENSG00000105290	333	APLP1
ENSG00000167604	84807	NFKBID
ENSG00000105258	5438	POLR2I
ENSG00000105254	1155	TBCB
ENSG00000232677	100506930	LINC00665
ENSG00000233527	101927599	ZNF529-AS1
ENSG00000267041	342892	ZNF850
ENSG00000185869	374899	ZNF829
ENSG00000198453	374900	ZNF568
ENSG00000181666	284459	ZNF875
ENSG00000276846
ENSG00000266916	101927720	ZNF793-AS1
ENSG00000167645	90522	YIF1B
ENSG00000178982	27335	EIF3K
ENSG00000269688
ENSG00000104825	4793	NFKBIB
ENSG00000104835	54938	SARS2
ENSG00000128626	6183	MRPS12
ENSG00000269190	115290	FBXO17
ENSG00000128011	57622	LRFN1
ENSG00000269246
ENSG00000006712	54623	PAF1
ENSG00000063322	55588	MED29
ENSG00000090924	64857	PLEKHG2
ENSG00000105197	92609	TIMM50
ENSG00000090932	10683	DLL3
ENSG00000105204	9149	DYRK1B
ENSG00000105221	208	AKT2
ENSG00000160392	126526	C19orf47
ENSG00000160410	92799	SHKBP1
ENSG00000077348	56915	EXOSC5
ENSG00000105341	55101	DMAC2
ENSG00000105404	10567	RABAC1
ENSG00000105722	2077	ERF
ENSG00000079432	23152	CIC
ENSG00000104892	147700	KLC3
ENSG00000185800	1762	DMWD
ENSG00000142230	10055	SAE1
ENSG00000118162	11133	KPTN
ENSG00000105486	3978	LIG1
ENSG00000104812	2997	GYS1
ENSG00000104872	55011	PIH1D1
ENSG00000104870	2217	FCGRT
ENSG00000142546	51070	NOSIP
ENSG00000126453	83596	BCL2L12
ENSG00000204673	84335	AKT1S1
ENSG00000104946	79735	TBC1D17
ENSG00000104951	259307	IL4I1
ENSG00000169136	22809	ATF5
ENSG00000022556	55655	NLRP2
ENSG00000179943	84922	FIZ1
ENSG00000131848	79149	ZSCAN5A
ENSG00000015475	637	BID
ENSG00000282012
ENSG00000186998	129080	EMID1
ENSG00000100280	162	AP1B1
ENSG00000253352	55000	TUG1
ENSG00000100234	7078	TIMP3
ENSG00000221890	23467	NPTXR
ENSG00000100243	1727	CYB5R3
ENSG00000188130	6300	MAPK12
ENSG00000183486	4600	MX2
ENSG00000182912

## Sheet: Signature_3
ENSEMBL	ENTREZID	SYMBOL
ENSG00000078808	51150	SDF4
ENSG00000189339	728661	SLC35E2B
ENSG00000078369	2782	GNB1
ENSG00000157916	11079	RER1
ENSG00000157873	8764	TNFRSF14
ENSG00000116273	148479	PHF13
ENSG00000049246	8863	PER3
ENSG00000116288	11315	PARK7
ENSG00000171608	5293	PIK3CD
ENSG00000171603	22883	CLSTN1
ENSG00000162441	84328	LZIC
ENSG00000177000	4524	MTHFR
ENSG00000083444	5351	PLOD1
ENSG00000189337	23254	KAZN
ENSG00000142634	79180	EFHD2
ENSG00000238142	105376805	LOC105376805
ENSG00000162543	127733	UBXN10
ENSG00000158828	65018	PINK1
ENSG00000090686	84196	USP48
ENSG00000142676	6135	RPL11
ENSG00000001461	57185	NIPAL3
ENSG00000142669	83442	SH3BGRL3
ENSG00000169442	1043	CD52
ENSG00000090020	6548	SLC9A1
ENSG00000126698	22826	DNAJC8
ENSG00000168528	347735	SERINC2
ENSG00000134684	8565	YARS1
ENSG00000117472	10103	TSPAN1
ENSG00000123091	26994	RNF11
ENSG00000169213	5865	RAB3B
ENSG00000134202	2947	GSTM3
ENSG00000173947	128344	PIFO
ENSG00000155366	389	RHOC
ENSG00000092621	26227	PHGDH
ENSG00000179085	54344	DPM3
ENSG00000162729	93185	IGSF8
ENSG00000158864	4720	NDUFS2
ENSG00000162733	4921	DDR2
ENSG00000143158	25874	MPC2
ENSG00000116191	55103	RALGPS2
ENSG00000116260	5768	QSOX1
ENSG00000143324	9213	XPR1
ENSG00000133056	5287	PIK3C2B
ENSG00000092978	55105	GPATCH2
ENSG00000143771	29097	CNIH4
ENSG00000185842	127602	DNAH14
ENSG00000168159	149603	RNF187
ENSG00000116991	57568	SIPA1L2
ENSG00000071575	28951	TRIB2
ENSG00000115884	6382	SDC1
ENSG00000115128	51639	SF3B6
ENSG00000157851	56896	DPYSL5
ENSG00000115194	7781	SLC30A3
ENSG00000119801	51646	YPEL5
ENSG00000127824	7277	TUBA4A
ENSG00000171551	9427	ECEL1
ENSG00000124839	64284	RAB17
ENSG00000172478	79919	MAB21L4
ENSG00000168137	55209	SETD5
ENSG00000178700	200895	DHFR2
ENSG00000114354	10342	TFG
ENSG00000273033	100129550	LINC02035
ENSG00000114554	5361	PLXNA1
ENSG00000075785	7879	RAB7A
ENSG00000163714	23350	U2SURP
ENSG00000178053	4291	MLF1
ENSG00000163577	56648	EIF5A2
ENSG00000172667	64393	ZMAT3
ENSG00000156931	23355	VPS8
ENSG00000113916	604	BCL6
ENSG00000063978	6047	RNF4
ENSG00000087266	6452	SH3BP2
ENSG00000163956	4043	LRPAP1
ENSG00000168818	53407	STX18
ENSG00000109501	7466	WFS1
ENSG00000170871	9778	KIAA0232
ENSG00000170801	94031	HTRA3
ENSG00000251615
ENSG00000087008	8310	ACOX3
ENSG00000169851	5099	PCDH7
ENSG00000132467	57050	UTP3
ENSG00000163734	2921	CXCL3
ENSG00000164093	5308	PITX2
ENSG00000073331	80216	ALPK1
ENSG00000145349	817	CAMK2D
ENSG00000225138
ENSG00000113504	10723	SLC12A7
ENSG00000247516	100505738	MIR4458HG
ENSG00000113595	373	TRIM23
ENSG00000049860	3074	HEXB
ENSG00000113163	10087	CERT1
ENSG00000145687	23635	SSBP2
ENSG00000177879	1176	AP3S1
ENSG00000205302	6643	SNX2
ENSG00000168938	5480	PPIC
ENSG00000247627	100293090	MTND4P12
ENSG00000113712	1452	CSNK1A1
ENSG00000196743	2760	GM2A
ENSG00000155508	9337	CNOT8
ENSG00000164332	134510	UBLCP1
ENSG00000113328	900	CCNG1
ENSG00000120137	79646	PANK3
ENSG00000113732	8992	ATP6V0E1
ENSG00000164463	153222	CREBRF
ENSG00000113742	80315	CPEB4
ENSG00000113194	23197	FAF2
ENSG00000184840	54732	TMED9
ENSG00000161011	8878	SQSTM1
ENSG00000124785	51299	NRN1
ENSG00000026950	11119	BTN3A1
ENSG00000204592	3133	HLA-E
ENSG00000124762	1026	CDKN1A
ENSG00000124767	2739	GLO1
ENSG00000168216	55788	LMBRD1
ENSG00000025039	58528	RRAGD
ENSG00000123505	262	AMD1
ENSG00000277443	4082	MARCKS
ENSG00000079950	8417	STX7
ENSG00000009844	51534	VTA1
ENSG00000001036	2519	FUCA2
ENSG00000118495	5325	PLAGL1
ENSG00000055211	116254	GINM1
ENSG00000146425	6993	DYNLT1
ENSG00000164674	94120	SYTL3
ENSG00000071242	6196	RPS6KA2
ENSG00000130396	4301	AFDN
ENSG00000197461	5154	PDGFA
ENSG00000164828	23353	SUN1
ENSG00000136295	80727	TTYH3
ENSG00000157927	55698	RADIL
ENSG00000075618	6624	FSCN1
ENSG00000136238	5879	RAC1
ENSG00000136240	11014	KDELR2
ENSG00000106399	6119	RPA3
ENSG00000106460	54664	TMEM106B
ENSG00000105849	221830	POLR1F
ENSG00000105877	8701	DNAH11
ENSG00000122550	55975	KLHL7
ENSG00000136235	10457	GPNMB
ENSG00000196335	56164	STK31
ENSG00000106052	8887	TAX1BP1
ENSG00000235859
ENSG00000196295
ENSG00000173852	23333	DPY19L1
ENSG00000241127	57002	YAE1
ENSG00000136205	64759	TNS3
ENSG00000130305	55695	NSUN5
ENSG00000189143	1364	CLDN4
ENSG00000006704	9569	GTF2IRD1
ENSG00000005486	57414	RHBDD2
ENSG00000127948	5447	POR
ENSG00000234695	105375401	TFPI2-DT
ENSG00000135250	6733	SRPK2
ENSG00000105971	858	CAV2
ENSG00000105887	136319	MTPN
ENSG00000181444	168544	ZNF467
ENSG00000106565	28959	TMEM176B
ENSG00000002726	26	AOC1
ENSG00000169093	8623	ASMTL
ENSG00000169084	207063	DHRSX
ENSG00000214717	9189	ZBED1
ENSG00000002586	4267	CD99
ENSG00000056998	8908	GYG2
ENSG00000006757	8228	PNPLA4
ENSG00000182287	8905	AP1S2
ENSG00000184368	256714	MAP7D2
ENSG00000130962	5638	PRRG1
ENSG00000156298	7102	TSPAN7
ENSG00000124486	8239	USP9X
ENSG00000215301	1654	DDX3X
ENSG00000102218	6102	RP2
ENSG00000147123	54539	NDUFB11
ENSG00000102109	27344	PCSK1N
ENSG00000243279	11230	PRAF2
ENSG00000181704	286451	YIPF6
ENSG00000147140	4841	NONO
ENSG00000229807	7503	XIST
ENSG00000131263	51132	RLIM
ENSG00000085224	546	ATRX
ENSG00000165240	538	ATP7A
ENSG00000165288	254065	BRWD3
ENSG00000102401	51566	ARMCX3
ENSG00000184867	9823	ARMCX2
ENSG00000184905	140597	TCEAL2
ENSG00000133169	55859	BEX1
ENSG00000166681	27018	BEX3
ENSG00000123562	9643	MORF4L2
ENSG00000188153	1287	COL4A5
ENSG00000101856	10857	PGRMC1
ENSG00000198918	6170	RPL39
ENSG00000125352	7737	RNF113A
ENSG00000125676	57187	THOC2
ENSG00000101966	331	XIAP
ENSG00000101972	10735	STAG2
ENSG00000102038	6594	SMARCA1
ENSG00000188706	51114	ZDHHC9
ENSG00000134597	51634	RBMX2
ENSG00000102081	2332	FMR1
ENSG00000155966	2334	AFF2
ENSG00000010404	3423	IDS
ENSG00000147400	1069	CETN2
ENSG00000183837	29944	PNMA3
ENSG00000130821	6535	SLC6A8
ENSG00000203879	2664	GDI1
ENSG00000071859	9130	FAM50A
ENSG00000155959	7411	VBP1
ENSG00000124333	6845	VAMP7
ENSG00000029534	286	ANK1
ENSG00000104447	7227	TRPS1
ENSG00000147852	7436	VLDLR
ENSG00000147853	50808	AK3
ENSG00000107341	54926	UBE2R2
ENSG00000164976	57462	MYORG
ENSG00000130222	10912	GADD45G
ENSG00000148175	2040	STOM
ENSG00000097007	25	ABL1
ENSG00000130717	83549	UCK1
ENSG00000107290	23064	SETX
ENSG00000125482	7270	TTF1
ENSG00000148296	6838	SURF6
ENSG00000160325	11094	CACFD1
ENSG00000186350	6256	RXRA
ENSG00000130560	10422	UBAC1
ENSG00000160360	26086	GPSM1
ENSG00000148400	4851	NOTCH1
ENSG00000169692	10555	AGPAT2
ENSG00000165716	138311	DIPK1B
ENSG00000107317	5730	PTGDS
ENSG00000197355	91373	UAP1L1
ENSG00000176978	29952	DPP7
ENSG00000142102	80162	PGGHG
ENSG00000185201	10581	IFITM2
ENSG00000185187	59307	SIGIRR
ENSG00000177156	6888	TALDO1
ENSG00000129757	1028	CDKN1C
ENSG00000110628	5002	SLC22A18
ENSG00000110619	833	CARS1
ENSG00000166340	1200	TPP1
ENSG00000166471	440026	TMEM41B
ENSG00000134333	3939	LDHA
ENSG00000109854	10553	HTATIP2
ENSG00000198168	258010	SVIP
ENSG00000205213	55366	LGR4
ENSG00000157613	90993	CREB3L1
ENSG00000110492	4192	MDK
ENSG00000134574	1643	DDB2
ENSG00000149187	10658	CELF1
ENSG00000134825	746	TMEM258
ENSG00000185475	374395	TMEM179B
ENSG00000133321	5920	PLAAT4
ENSG00000176485	11145	PLAAT3
ENSG00000110076	9379	NRXN2
ENSG00000131620	55107	ANO1
ENSG00000165458	3636	INPPL1
ENSG00000062282	84649	DGAT2
ENSG00000048649	51773	RSF1
ENSG00000137494	338699	ANKRD42
ENSG00000137504	58487	CREBZF
ENSG00000073921	8301	PICALM
ENSG00000170903	84437	MSANTD4
ENSG00000137726	53826	FXYD6
ENSG00000149582	84866	TMEM25
ENSG00000186174	283149	BCL9L
ENSG00000154096	7070	THY1
ENSG00000149557	9638	FEZ1
ENSG00000151240	22982	DIP2C
ENSG00000165309	219681	ARMC3
ENSG00000165732	9188	DDX21
ENSG00000122958	9559	VPS26A
ENSG00000172731	55222	LRRC20
ENSG00000107731	219699	UNC5B
ENSG00000166295	119504	ANAPC16
ENSG00000172586	118487	CHCHD1
ENSG00000185009	26985	AP3M1
ENSG00000108175	57178	ZMIZ1
ENSG00000107854	80351	TNKS2
ENSG00000138207	5950	RBP4
ENSG00000148690	118924	FRA10AC1
ENSG00000119977	26123	TCTN3
ENSG00000107521	3257	HPS1
ENSG00000166135	55662	HIF1AN
ENSG00000198408	10724	OGA
ENSG00000119950	4601	MXI1
ENSG00000060140	55359	STYK1
ENSG00000066084	57609	DIP2B
ENSG00000050426	25875	LETMD1
ENSG00000135457	7024	TFCP2
ENSG00000183283	9802	DAZAP2
ENSG00000135503	91	ACVR1B
ENSG00000161835	160622	TAMALIN
ENSG00000197111	5094	PCBP2
ENSG00000139625	7786	MAP3K12
ENSG00000123415	23583	SMUG1
ENSG00000135424	3679	ITGA7
ENSG00000139641	23344	ESYT1
ENSG00000196531	4666	NACA
ENSG00000123384	4035	LRP1
ENSG00000139269	83729	INHBE
ENSG00000178498	196403	DTX3
ENSG00000135677	2799	GNS
ENSG00000111412	79794	SPRING1
ENSG00000135124	5025	P2RX4
ENSG00000150991	7316	UBC
ENSG00000133104	23111	SPART
ENSG00000139800	85416	ZIC5
ENSG00000043355	7546	ZIC2
ENSG00000214274	283	ANG
ENSG00000092096	51310	SLC22A17
ENSG00000100614	5494	PPM1A
ENSG00000100554	51382	ATP6V1D
ENSG00000213463	55333	SYNJ2BP
ENSG00000198668	801	CALM1
ENSG00000188488	5104	SERPINA5
ENSG00000066629	2009	EML1
ENSG00000104059	23359	FAM189A1
ENSG00000166710	567	B2M
ENSG00000104093	23312	DMXL2
ENSG00000136381	3658	IREB2
ENSG00000196557	8912	CACNA1H
ENSG00000189067	9516	LITAF
ENSG00000167397	79001	VKORC1
ENSG00000129636	81533	ITFG1
ENSG00000245694	101927480	LOC101927480
ENSG00000090861	16	AARS1
ENSG00000154803	201163	FLCN
ENSG00000109046	26118	WSB1
ENSG00000141068	8844	KSR1
ENSG00000109103	9094	UNC119
ENSG00000087111	94005	PIGS
ENSG00000132581	6388	SDF2
ENSG00000132589	2319	FLOT2
ENSG00000196712	4763	NF1
ENSG00000131242	84440	RAB11FIP4
ENSG00000141741	84299	MIEN1
ENSG00000141738	2886	GRB7
ENSG00000168591	79089	TMUB2
ENSG00000186868	4137	MAPT
ENSG00000082641	4779	NFE2L1
ENSG00000002919	29916	SNX11
ENSG00000159202	65264	UBE2Z
ENSG00000015532	64132	XYLT2
ENSG00000167107	80221	ACSF2
ENSG00000008294	9043	SPAG9
ENSG00000279207
ENSG00000108946	5573	PRKAR1A
ENSG00000035862	7077	TIMP2
ENSG00000171298	2548	GAA
ENSG00000266074	57597	BAHCC1
ENSG00000141568	3607	FOXK2
ENSG00000141579	79755	ZNF750
ENSG00000176845	284207	METRNL
ENSG00000273284
ENSG00000134278	56907	SPIRE1
ENSG00000141622	494470	RNF165
ENSG00000134049	51124	IER3IP1
ENSG00000119547	9480	ONECUT2
ENSG00000066926	2235	FECH
ENSG00000134440	4677	NARS1
ENSG00000176641	220441	RNF152
ENSG00000101255	57761	TRIB3
ENSG00000125826	10616	RBCK1
ENSG00000226644
ENSG00000089063	29058	TMEM230
ENSG00000100997	26090	ABHD12
ENSG00000101337	9777	TM9SF4
ENSG00000197183	140688	NOL4L
ENSG00000078699	9139	CBFA2T2
ENSG00000101417	11264	PXMP4
ENSG00000125971	83658	DYNLRB1
ENSG00000088298	55741	EDEM2
ENSG00000125991	51614	ERGIC3
ENSG00000061656	6676	SPAG4
ENSG00000214078	8904	CPNE1
ENSG00000260032	647979	NORAD
ENSG00000131043	25980	AAR2
ENSG00000080845	22839	DLGAP4
ENSG00000100979	5360	PLTP
ENSG00000158470	9334	B4GALT5
ENSG00000101146	8480	RAE1
ENSG00000125520	56731	SLC2A4RG
ENSG00000095932	284422	SMIM24
ENSG00000223573	257000	TINCR
ENSG00000130513	9518	GDF15
ENSG00000221983	7311	UBA52
ENSG00000142065	57677	ZFP14
ENSG00000251247	25850	ZNF345
ENSG00000188283	163087	ZNF383
ENSG00000171827	148268	ZNF570
ENSG00000120784	22835	ZFP30
ENSG00000105738	23094	SIPA1L3
ENSG00000099341	5714	PSMD8
ENSG00000104823	1891	ECH1
ENSG00000104824	3191	HNRNPL
ENSG00000068903	22933	SIRT2
ENSG00000161243	126433	FBXO27
ENSG00000130669	10298	PAK4
ENSG00000179134	55095	SAMD4B
ENSG00000128016	7538	ZFP36
ENSG00000105193	6217	RPS16
ENSG00000196235	6829	SUPT5H
ENSG00000176401	126272	EID2B
ENSG00000176396	163126	EID2
ENSG00000105202	2091	FBL
ENSG00000013275	5704	PSMC4
ENSG00000197782	284323	ZNF780A
ENSG00000105223	23646	PLD3
ENSG00000090013	645	BLVRB
ENSG00000105245	9253	NUMBL
ENSG00000105323	11100	HNRNPUL1
ENSG00000073050	7515	XRCC1
ENSG00000267680	7767	ZNF224
ENSG00000167380	7769	ZNF226
ENSG00000069399	602	BCL3
ENSG00000130203	348	APOE
ENSG00000105327	27113	BBC3
ENSG00000257704	255783	INAFM1
ENSG00000105516	1628	DBP
ENSG00000087076	51171	HSD17B14
ENSG00000142534	6205	RPS11
ENSG00000161671	284361	EMC10
ENSG00000218891	163033	ZNF579
ENSG00000130724	27243	CHMP2A
ENSG00000099326	7593	MZF1
ENSG00000070010	7353	UFD1
ENSG00000184113	7122	CLDN5
ENSG00000185686	23532	PRAME
ENSG00000128266	2781	GNAZ
ENSG00000184076	29796	UQCR10
ENSG00000100029	23481	PES1
ENSG00000167065	150290	DUSP18
ENSG00000250318	729212	RPL13AP26
ENSG00000198832	140606	SELENOM
ENSG00000185721	4733	DRG1
ENSG00000183530	253143	PRR14L
ENSG00000100220	51493	RTCB
ENSG00000133424	9215	LARGE1
ENSG00000100292	3162	HMOX1
ENSG00000189060	3005	H1-0
ENSG00000100124	129138	ANKRD54
ENSG00000213923	1454	CSNK1E
ENSG00000100201	10521	DDX17
ENSG00000100246	10126	DNAL4
ENSG00000183741	23466	CBX6
ENSG00000100316	6122	RPL3
ENSG00000100387	9978	RBX1
ENSG00000100393	2033	EP300
ENSG00000184983	4700	NDUFA6
ENSG00000154723	522	ATP5PF
ENSG00000142168	6647	SOD1
ENSG00000241837	539	ATP5PO
ENSG00000243927	64968	MRPS6
ENSG00000182093	7485	GET1
ENSG00000183036	5121	PCP4
ENSG00000184012	7113	TMPRSS2
ENSG00000160179	9619	ABCG1
ENSG00000141959	5211	PFKL
ENSG00000184787	7327	UBE2G2
ENSG00000183255	754	PTTG1IP
ENSG00000160256	85395	SLX9
ENSG00000142173	1292	COL6A2
ENSG00000209082
ENSG00000198899	4508	ATP6

## Sheet: Signature_4
ENSEMBL	ENTREZID	SYMBOL
ENSG00000225972	100887749	MTND1P23
ENSG00000130764	57470	LRRC47
ENSG00000097021	11332	ACOT7
ENSG00000007923	55735	DNAJC11
ENSG00000171735	23261	CAMTA1
ENSG00000160049	1676	DFFA
ENSG00000253368	388610	TRNP1
ENSG00000242125	8420	SNHG3
ENSG00000134644	9698	PUM1
ENSG00000025800	23633	KPNA6
ENSG00000084623	8668	EIF3I
ENSG00000116478	3065	HDAC1
ENSG00000174574	79647	AKIRIN1
ENSG00000116990	4610	MYCL
ENSG00000131236	10487	CAP1
ENSG00000084073	10269	ZMPSTE24
ENSG00000066136	4802	NFYC
ENSG00000171793	1503	CTPS1
ENSG00000117395	10969	EBNA1BP2
ENSG00000132768	1802	DPH2
ENSG00000116157	2882	GPX7
ENSG00000132854	163782	KANK4
ENSG00000158966	57685	CACHD1
ENSG00000117543	51611	DPH5
ENSG00000065183	10885	WDR3
ENSG00000155761	200162	SPAG17
ENSG00000143434	10500	SEMA6C
ENSG00000143390	5993	RFX5
ENSG00000143416	8991	SELENBP1
ENSG00000254726	92312	MEX3A
ENSG00000163468	7203	CCT3
ENSG00000143320	1382	CRABP2
ENSG00000157064	23057	NMNAT2
ENSG00000116857	252839	TMEM9
ENSG00000198700	55705	IPO9
ENSG00000117280	8934	RAB29
ENSG00000117625	55758	RCOR3
ENSG00000170385	7779	SLC30A1
ENSG00000162772	467	ATF3
ENSG00000136643	26750	RPS6KC1
ENSG00000152104	5784	PTPN14
ENSG00000143353	127018	LYPLAL1
ENSG00000143727	52	ACP1
ENSG00000032389	7260	EIPR1
ENSG00000176887	6664	SOX11
ENSG00000172059	8462	KLF11
ENSG00000196208	9687	GREB1
ENSG00000119772	1788	DNMT3A
ENSG00000243943	84450	ZNF512
ENSG00000138095	10128	LRPPRC
ENSG00000138078	9581	PREPL
ENSG00000119729	23433	RHOQ
ENSG00000115310	57142	RTN4
ENSG00000035141	84908	FAM136A
ENSG00000204843	1639	DCTN1
ENSG00000168894	51255	RNF181
ENSG00000132300	55037	PTCD3
ENSG00000153561	64795	RMND5A
ENSG00000172005	4118	MAL
ENSG00000144029	64969	MRPS5
ENSG00000135940	1329	COX5B
ENSG00000075568	23505	TMEM131
ENSG00000158417	9669	EIF5B
ENSG00000170500	164832	LONRF2
ENSG00000226508	105373984	LINC01918
ENSG00000119147	84417	ECRG4
ENSG00000115652	80146	UXS1
ENSG00000153208	10461	MERTK
ENSG00000125630	84172	POLR1B
ENSG00000088205	8886	DDX18
ENSG00000115762	55041	PLEKHB2
ENSG00000168280	3800	KIF5C
ENSG00000196504	55660	PRPF40A
ENSG00000172318	8708	B3GALT1
ENSG00000170166	3233	HOXD4
ENSG00000204262	1290	COL5A2
ENSG00000196290	60491	NIF3L1
ENSG00000138439	150864	FAM117B
ENSG00000138363	471	ATIC
ENSG00000079246	7520	XRCC5
ENSG00000197756	6168	RPL37A
ENSG00000135916	81618	ITM2C
ENSG00000173692	5707	PSMD1
ENSG00000115053	4691	NCL
ENSG00000135930	9470	EIF4E2
ENSG00000132321	79781	IQCA1
ENSG00000130414	4705	NDUFA10
ENSG00000130294	547	KIF1A
ENSG00000115677	3069	HDLBP
ENSG00000168385	4735	SEPTIN2
ENSG00000115694	10494	STK25
ENSG00000168397	23192	ATG4B
ENSG00000168395	84289	ING5
ENSG00000185909	200942	KLHDC8B
ENSG00000001617	6405	SEMA3F
ENSG00000090097	57060	PCBP4
ENSG00000162244	6159	RPL29
ENSG00000163608	25871	NEPRO
ENSG00000144857	91653	BOC
ENSG00000121579	80218	NAA50
ENSG00000173230	2804	GOLGB1
ENSG00000173175	111	ADCY5
ENSG00000065534	4638	MYLK
ENSG00000154917	51560	RAB6B
ENSG00000136521	4711	NDUFB5
ENSG00000173950	152002	XXYLT1
ENSG00000114503	22916	NCBP2
ENSG00000270170	152217	NCBP2AS2
ENSG00000182899	6165	RPL35A
ENSG00000178222	285498	RNF212
ENSG00000243449	401115	C4orf48
ENSG00000185818	339983	NAT8L
ENSG00000123933	10608	MXD4
ENSG00000118579	80306	MED28
ENSG00000153012	55203	LGI2
ENSG00000163697	323	APBB2
ENSG00000064042	22998	LIMCH1
ENSG00000109189	64854	USP46
ENSG00000128039	79644	SRD5A3
ENSG00000128059	5471	PPAT
ENSG00000084093	5978	REST
ENSG00000145348	93627	TBCK
ENSG00000198589	987	LRBA
ENSG00000137460	85462	FHDC1
ENSG00000109536	2483	FRG1
ENSG00000153404	153478	PLEKHG4B
ENSG00000164366	133957	CCDC127
ENSG00000073578	6389	SDHA
ENSG00000249915	10016	PDCD6
ENSG00000180104	11336	EXOC3
ENSG00000028310	65980	BRD9
ENSG00000071539	9319	TRIP13
ENSG00000049656	81037	CLPTM1L
ENSG00000133398	84246	MED10
ENSG00000037474	54888	NSUN2
ENSG00000145545	6715	SRD5A1
ENSG00000124275	4552	MTRR
ENSG00000150753	22948	CCT5
ENSG00000145495	10299	MARCHF6
ENSG00000164236	651746	ANKRD33B
ENSG00000038382	7204	TRIO
ENSG00000154124	90268	OTULIN
ENSG00000113360	29102	DROSHA
ENSG00000082213	55322	C5orf22
ENSG00000082196	114899	C1QTNF3
ENSG00000039560	26064	RAI14
ENSG00000113460	55299	BRIX1
ENSG00000168724	134218	DNAJC21
ENSG00000164190	25836	NIPBL
ENSG00000164318	133584	EGFLAM
ENSG00000132356	5562	PRKAA1
ENSG00000250722	6414	SELENOP
ENSG00000112996	10884	MRPS30
ENSG00000181104	2149	F2R
ENSG00000127184	1350	COX7C
ENSG00000170464	202052	DNAJC18
ENSG00000112852	56133	PCDHB2
ENSG00000197043	309	ANXA6
ENSG00000113643	5917	RARS1
ENSG00000156427	8817	FGF18
ENSG00000146066	192286	HIGD2A
ENSG00000113758	1627	DBN1
ENSG00000064999	23294	ANKS1A
ENSG00000146197	222663	SCUBE3
ENSG00000112159	23195	MDN1
ENSG00000112290	8936	WASF1
ENSG00000189241	7259	TSPYL1
ENSG00000093144	55862	ECHDC1
ENSG00000120253	348995	NUP43
ENSG00000120265	5110	PCMT1
ENSG00000131016	9590	AKAP12
ENSG00000120438	6950	TCP1
ENSG00000071994	5134	PDCD2
ENSG00000165215	1365	CLDN3
ENSG00000160963	136227	COL26A1
ENSG00000186591	7328	UBE2H
ENSG00000182378	55344	PLCXD1
ENSG00000131831	10742	RAI2
ENSG00000044446	5256	PHKA2
ENSG00000102225	5127	CDK16
ENSG00000179222	9500	MAGED1
ENSG00000067445	7216	TRO
ENSG00000187601	28986	MAGEH1
ENSG00000130054	27112	NALF2
ENSG00000204065	340543	TCEAL5
ENSG00000133134	84707	BEX2
ENSG00000171044	286046	XKR6
ENSG00000269918
ENSG00000168081	5368	PNOC
ENSG00000104290	7976	FZD3
ENSG00000164938	94241	TP53INP1
ENSG00000182197	2131	EXT1
ENSG00000170881	11236	RNF139
ENSG00000147684	4715	NDUFB9
ENSG00000164961	9897	WASHC5
ENSG00000249859	5820	PVT1
ENSG00000153310	51571	CYRIB
ENSG00000169427	51305	KCNK9
ENSG00000184428	116447	TOP1MT
ENSG00000104529	1936	EEF1D
ENSG00000178719	2907	GRINA
ENSG00000179091	1537	CYC1
ENSG00000260428	642658	SCX
ENSG00000185122	3297	HSF1
ENSG00000071894	29894	CPSF1
ENSG00000167702	90990	KIFC2
ENSG00000167700	113655	MFSD3
ENSG00000198169	90987	ZNF251
ENSG00000196922	286101	ZNF252P
ENSG00000182307	65265	C8orf33
ENSG00000099810	4507	MTAP
ENSG00000198467	7169	TPM2
ENSG00000107147	57582	KCNT1
ENSG00000185627	5719	PSMD13
ENSG00000182272	338707	B4GALNT4
ENSG00000174915	81490	PTDSS2
ENSG00000070047	57661	PHRF1
ENSG00000177030	10522	DEAF1
ENSG00000177685	283229	CRACR2B
ENSG00000183734	430	ASCL2
ENSG00000205531	4676	NAP1L4
ENSG00000132286	26515	TIMM10B
ENSG00000158042	63875	MRPL17
ENSG00000110700	6207	RPS13
ENSG00000066382	744	MPPED2
ENSG00000157570	90139	TSPAN18
ENSG00000175264	8534	CHST1
ENSG00000188070	65998	ZFTA
ENSG00000168439	10963	STIP1
ENSG00000213465	402	ARL2
ENSG00000172638	30008	EFEMP2
ENSG00000149243	283212	KLHL35
ENSG00000198382	7405	UVRAG
ENSG00000151366	4718	NDUFC2
ENSG00000033327	9846	GAB2
ENSG00000149256	26011	TENM4
ENSG00000255471
ENSG00000174804	8322	FZD4
ENSG00000149212	143686	SESN3
ENSG00000149591	6876	TAGLN
ENSG00000064309	50937	CDON
ENSG00000067057	5214	PFKP
ENSG00000107959	10531	PITRM1
ENSG00000123243	80760	ITIH5
ENSG00000151461	26019	UPF2
ENSG00000151465	8872	CDC123
ENSG00000284024	100421372	LOC100421372
ENSG00000180592	387640	SKIDA1
ENSG00000136758	10730	YME1L1
ENSG00000108100	219771	CCNY
ENSG00000197444	55753	OGDHL
ENSG00000155229	64210	MMS19
ENSG00000075891	5076	PAX2
ENSG00000107833	10360	NPM3
ENSG00000166197	9221	NOLC1
ENSG00000151892	2674	GFRA1
ENSG00000229847	196047	EMX2OS
ENSG00000170370	2018	EMX2
ENSG00000107560	22841	RAB11FIP2
ENSG00000238276	101927760	LOC101927760
ENSG00000004478	2288	FKBP4
ENSG00000139200	196500	PIANP
ENSG00000247498	100506314	GPRC5D-AS1
ENSG00000134533	85004	RERG
ENSG00000060982	586	BCAT1
ENSG00000205707	144363	ETFRF1
ENSG00000123106	55297	CCDC91
ENSG00000133687	83857	TMTC1
ENSG00000276136
ENSG00000151746	636	BICD1
ENSG00000057294	5318	PKP2
ENSG00000079337	10411	RAPGEF3
ENSG00000152556	5213	PFKM
ENSG00000161791	91010	FMNL3
ENSG00000178449	84987	COX14
ENSG00000261308	401720	FIGNL2
ENSG00000111481	22818	COPZ1
ENSG00000135414	10220	GDF11
ENSG00000196465	140465	MYL6B
ENSG00000139613	6601	SMARCC2
ENSG00000110955	506	ATP5F1B
ENSG00000149948	8091	HMGA2
ENSG00000067715	6857	SYT1
ENSG00000204856	29902	FAM216A
ENSG00000111775	1337	COX6A1
ENSG00000089094	84678	KDM2B
ENSG00000081760	65985	AACS
ENSG00000139370	121260	SLC15A4
ENSG00000121390	55269	PSPC1
ENSG00000102781	84056	KATNAL1
ENSG00000165821	6297	SALL2
ENSG00000020577	23034	SAMD4A
ENSG00000126803	3306	HSPA2
ENSG00000100604	1113	CHGA
ENSG00000227051	56967	C14orf132
ENSG00000166165	1152	CKB
ENSG00000126214	3831	KLC1
ENSG00000166426	1381	CRABP1
ENSG00000278133
ENSG00000102935	23090	ZNF423
ENSG00000125149	80262	PHAF1
ENSG00000103064	9057	SLC7A6
ENSG00000272636	8447	DOC2B
ENSG00000187624	400566	C17orf97
ENSG00000108559	4927	NUP88
ENSG00000132535	1742	DLG4
ENSG00000126653	84081	NSRP1
ENSG00000172716	91607	SLFN11
ENSG00000006125	163	AP2B1
ENSG00000277268	102723471	LHX1-DT
ENSG00000273706	3975	LHX1
ENSG00000276023	11072	DUSP14
ENSG00000275066	11276	SYNRG
ENSG00000278053	11056	DDX52
ENSG00000278845	84311	MRPL45
ENSG00000277258	7703	PCGF2
ENSG00000141696	10609	P3H4
ENSG00000141756	60681	FKBP10
ENSG00000131467	10197	PSME3
ENSG00000131469	6155	RPL27
ENSG00000161682	284069	FAM171A2
ENSG00000180336	284071	MEIOC
ENSG00000153982	284161	GDPD1
ENSG00000108588	57003	CCDC47
ENSG00000182481	3838	KPNA2
ENSG00000069188	54549	SDK2
ENSG00000087157	9489	PGS1
ENSG00000262814	6182	MRPL12
ENSG00000225663	348262	MCRIP1
ENSG00000183684	10189	ALYREF
ENSG00000169750	5881	RAC3
ENSG00000169718	64118	DUS1L
ENSG00000132205	84034	EMILIN2
ENSG00000134508	91768	CABLES1
ENSG00000154059	55364	IMPACT
ENSG00000277534
ENSG00000101489	56853	CELF4
ENSG00000177732	6666	SOX12
ENSG00000124249	60598	KCNK15
ENSG00000124126	57580	PREX1
ENSG00000026559	3755	KCNG1
ENSG00000101144	655	BMP7
ENSG00000132819	55544	RBM38
ENSG00000124092	140690	CTCFL
ENSG00000101246	10139	ARFRP1
ENSG00000101161	24148	PRPF6
ENSG00000171703	6919	TCEA2
ENSG00000099864	5064	PALM
ENSG00000099817	5434	POLR2E
ENSG00000088256	2767	GNA11
ENSG00000105255	79187	FSD1
ENSG00000079999	9817	KEAP1
ENSG00000127616	6597	SMARCA4
ENSG00000131943	83636	C19orf12
ENSG00000105270	25999	CLIP3
ENSG00000090006	8425	LTBP4
ENSG00000124440	64344	HIF3A
ENSG00000182013	55228	PNMA8A
ENSG00000169169	126129	CPT1C
ENSG00000166770	100128252	ZNF667-AS1
ENSG00000100181	387590	TPTEP1
ENSG00000283633
ENSG00000187792	7621	ZNF70
ENSG00000100296	8563	THOC5
ENSG00000184117	8508	NIPSNAP1
ENSG00000186575	4771	NF2
ENSG00000100105	23598	PATZ1
ENSG00000100345	4627	MYH9
ENSG00000100348	25828	TXN2
ENSG00000100353	8664	EIF3D
ENSG00000168135	3761	KCNJ4
ENSG00000100216	56993	TOMM22
ENSG00000239900	158	ADSL
ENSG00000100380	6767	ST13
ENSG00000100412	50	ACO2
ENSG00000196419	2547	XRCC6
ENSG00000226328	100506714	NUP50-DT
ENSG00000166265	116159	CYYR1
ENSG00000223768	642852	LINC00205
ENSG00000210049
ENSG00000210077

## Sheet: Signature_5
ENSEMBL	ENTREZID	SYMBOL
ENSG00000162413	9903	KLHL21
ENSG00000142599	473	RERE
ENSG00000198793	2475	MTOR
ENSG00000048707	55187	VPS13D
ENSG00000179743	729614	FLJ37453
ENSG00000020633	864	RUNX3
ENSG00000142686	127703	C1orf216
ENSG00000127603	23499	MACF1
ENSG00000168389	84879	MFSD2A
ENSG00000179862	163732	CITED4
ENSG00000117461	8503	PIK3R3
ENSG00000173660	7388	UQCRH
ENSG00000079277	8569	MKNK1
ENSG00000142973	1580	CYP4B1
ENSG00000186377	260293	CYP4X1
ENSG00000162384	54987	CZIB
ENSG00000162407	8613	PLPP3
ENSG00000184292	4070	TACSTD2
ENSG00000185483	4919	ROR1
ENSG00000162595	9077	DIRAS3
ENSG00000116729	79971	WLS
ENSG00000137941	79739	TTLL7
ENSG00000171517	23566	LPAR3
ENSG00000055732	55283	MCOLN3
ENSG00000162654	115361	GBP4
ENSG00000137936	8412	BCAR3
ENSG00000162688	178	AGL
ENSG00000162692	7412	VCAM1
ENSG00000170989	1901	S1PR1
ENSG00000179902	127003	CFAP276
ENSG00000116299	57535	ELAPOR1
ENSG00000155380	6566	SLC16A1
ENSG00000116793	10745	PHTF1
ENSG00000163349	204851	HIPK1
ENSG00000183508	54855	TENT5C
ENSG00000023902	51177	PLEKHO1
ENSG00000163191	6282	S100A11
ENSG00000132718	23208	SYT11
ENSG00000158716	54935	DUSP23
ENSG00000085552	57549	IGSF9
ENSG00000117152	5999	RGS4
ENSG00000143344	23179	RGL1
ENSG00000198756	23127	COLGALT2
ENSG00000135842	116496	NIBAN1
ENSG00000073756	5743	PTGS2
ENSG00000000971	3075	CFH
ENSG00000133048	1116	CHI3L1
ENSG00000133069	9911	TMCC2
ENSG00000186007	93273	LEMD1
ENSG00000174059	947	CD34
ENSG00000076356	5362	PLXNA2
ENSG00000117724	1063	CENPF
ENSG00000182551	55256	ADI1
ENSG00000134324	23175	LPIN1
ENSG00000068697	9741	LAPTM4A
ENSG00000119782	2281	FKBP1B
ENSG00000115129	9540	TP53I3
ENSG00000138085	51374	ATRAID
ENSG00000115828	25797	QPCT
ENSG00000163171	10602	CDC42EP3
ENSG00000116016	2034	EPAS1
ENSG00000068878	23198	PSME4
ENSG00000212978	339803	LOC339803
ENSG00000115902	6509	SLC1A4
ENSG00000143995	4211	MEIS1
ENSG00000169604	84168	ANTXR1
ENSG00000115594	3554	IL1R1
ENSG00000115616	6549	SLC9A2
ENSG00000115641	2274	FHL2
ENSG00000175701	205251	MTLN
ENSG00000153094	10018	BCL2L11
ENSG00000114999	150465	TTL
ENSG00000081479	4036	LRP2
ENSG00000128683	2571	GAD1
ENSG00000071967	79901	CYBRD1
ENSG00000128656	1123	CHN1
ENSG00000138448	3685	ITGAV
ENSG00000003393	57679	ALS2
ENSG00000135929	1593	CYP27A1
ENSG00000115648	79083	MLPH
ENSG00000132329	10267	RAMP1
ENSG00000163704	285368	PRRT3
ENSG00000154743	80746	TSEN2
ENSG00000131370	9467	SH3BP5
ENSG00000153560	7342	UBP1
ENSG00000172936	4615	MYD88
ENSG00000163812	51304	ZDHHC3
ENSG00000249992	25907	TMEM158
ENSG00000047849	4134	MAP4
ENSG00000164054	51246	SHISA5
ENSG00000145022	6988	TCTA
ENSG00000114353	2771	GNAI2
ENSG00000068001	8692	HYAL2
ENSG00000145050	7873	MANF
ENSG00000259956	29890	RBM15B
ENSG00000041880	10039	PARP3
ENSG00000164087	25886	POC1A
ENSG00000163939	55193	PBRM1
ENSG00000144730	54756	IL17RD
ENSG00000168374	378	ARF4
ENSG00000144724	5793	PTPRG
ENSG00000172986	727936	GXYLT2
ENSG00000121440	23024	PDZRN3
ENSG00000091986	151887	CCDC80
ENSG00000181722	26137	ZBTB20
ENSG00000082684	54437	SEMA5B
ENSG00000173706	57493	HEG1
ENSG00000014257	55	ACP3
ENSG00000114115	5947	RBP1
ENSG00000069849	483	ATP1B3
ENSG00000169908	4071	TM4SF1
ENSG00000163536	5274	SERPINI1
ENSG00000121858	8743	TNFSF10
ENSG00000163888	94032	CAMK2N2
ENSG00000185112	131583	FAM43A
ENSG00000168824	27065	NSG1
ENSG00000237765	285550	FAM200B
ENSG00000145147	9353	SLIT2
ENSG00000018189	22902	RUFY3
ENSG00000132466	26057	ANKRD17
ENSG00000124875	6372	CXCL6
ENSG00000145284	79966	SCD5
ENSG00000109339	5602	MAPK10
ENSG00000138696	658	BMPR1B
ENSG00000138821	64116	SLC39A8
ENSG00000138795	51176	LEF1
ENSG00000005059	55013	MCUB
ENSG00000180801	79642	ARSJ
ENSG00000138735	8654	PDE5A
ENSG00000151458	57182	ANKRD50
ENSG00000164070	22824	HSPA4L
ENSG00000077684	79960	JADE1
ENSG00000189184	54510	PCDH18
ENSG00000153132	1047	CLGN
ENSG00000170153	57484	RNF150
ENSG00000170390	166614	DCLK2
ENSG00000256043	1519	CTSO
ENSG00000109466	11275	KLHL2
ENSG00000109472	1363	CPE
ENSG00000129116	23022	PALLD
ENSG00000145476	285440	CYP4V2
ENSG00000215217	134121	C5orf49
ENSG00000150756	134145	ATPSCKMT
ENSG00000112977	1611	DAP
ENSG00000154122	56172	ANKH
ENSG00000113389	4883	NPR3
ENSG00000171522	5734	PTGER4
ENSG00000083720	5019	OXCT1
ENSG00000134352	3572	IL6ST
ENSG00000131711	4131	MAP1B
ENSG00000175745	7025	NR2F1
ENSG00000064692	9627	SNCAIP
ENSG00000113070	1839	HBEGF
ENSG00000164574	55568	GALNT10
ENSG00000233913	389342	RPL10P9
ENSG00000122203	57179	KIAA1191
ENSG00000161013	11282	MGAT4B
ENSG00000161010	51149	MRNIP
ENSG00000131446	4245	MGAT1
ENSG00000054598	2296	FOXC1
ENSG00000124570	5269	SERPINB6
ENSG00000145990	54438	GFOD1
ENSG00000158373	3017	H2BC5
ENSG00000186577	221491	SMIM29
ENSG00000124813	860	RUNX2
ENSG00000146072	27242	TNFRSF21
ENSG00000111799	1303	COL12A1
ENSG00000135318	4907	NT5E
ENSG00000135333	2045	EPHA7
ENSG00000112320	55084	SOBP
ENSG00000010810	2534	FYN
ENSG00000111885	4121	MAN1A1
ENSG00000135547	23493	HEY2
ENSG00000197594	5167	ENPP1
ENSG00000112319	2070	EYA4
ENSG00000112378	64065	PERP
ENSG00000120262	80129	CCDC170
ENSG00000230487	114796	PSMG3-AS1
ENSG00000106305	7965	AIMP2
ENSG00000146576	79034	C7orf26
ENSG00000219545	729852	UMAD1
ENSG00000106415	113263	GLCCI1
ENSG00000003147	3382	ICA1
ENSG00000189043	4697	NDUFA4
ENSG00000122644	10124	ARL4A
ENSG00000106537	27075	TSPAN13
ENSG00000048052	9734	HDAC9
ENSG00000233834	100506098	MACC1-DT
ENSG00000271133	101927811	ITGB8-AS1
ENSG00000105855	3696	ITGB8
ENSG00000136243	11097	NUP42
ENSG00000164548	29896	TRA2A
ENSG00000169193	90693	CCDC126
ENSG00000188732	340277	FAM221A
ENSG00000070882	26031	OSBPL3
ENSG00000255690	9865	TRIL
ENSG00000176532	222171	PRR15
ENSG00000006451	5898	RALA
ENSG00000078967	51619	UBE2D4
ENSG00000058404	816	CAMK2B
ENSG00000105953	4967	OGDH
ENSG00000122515	83637	ZMIZ2
ENSG00000136280	83605	CCM2
ENSG00000146733	5723	PSPH
ENSG00000129103	25870	SUMF2
ENSG00000127946	3092	HIP1
ENSG00000075223	10512	SEMA3C
ENSG00000075213	10371	SEMA3A
ENSG00000164647	26872	STEAP1
ENSG00000105825	7980	TFPI2
ENSG00000005249	5577	PRKAR2B
ENSG00000091129	4897	NRCAM
ENSG00000128567	5420	PODXL
ENSG00000260231	100134229	KDM7A-DT
ENSG00000033100	54480	CHPF2
ENSG00000243836	100131176	WDR86-AS1
ENSG00000105993	10049	DNAJB6
ENSG00000046653	2824	GPM6B
ENSG00000173698	10149	ADGRG2
ENSG00000182220	10159	ATP6AP2
ENSG00000069535	4129	MAOB
ENSG00000102265	7076	TIMP1
ENSG00000102317	5935	RBM3
ENSG00000102007	5355	PLP2
ENSG00000184194	54328	GPR173
ENSG00000165194	57526	PCDH19
ENSG00000000003	7105	TSPAN6
ENSG00000126950	59353	TMEM35A
ENSG00000101888	55916	NXT2
ENSG00000068366	2182	ACSL4
ENSG00000126016	154796	AMOT
ENSG00000147251	139818	DOCK11
ENSG00000131724	3597	IL13RA1
ENSG00000125356	4694	NDUFA1
ENSG00000171388	8862	APLN
ENSG00000076716	2239	GPC4
ENSG00000134590	8933	RTL8C
ENSG00000013619	10046	MAMLD1
ENSG00000182492	633	BGN
ENSG00000155961	116442	RAB39B
ENSG00000104219	51201	ZDHHC2
ENSG00000104368	5327	PLAT
ENSG00000176209	114926	SMIM19
ENSG00000221869	1052	CEBPD
ENSG00000137547	29088	MRPL15
ENSG00000254087	4067	LYN
ENSG00000137575	6386	SDCBP
ENSG00000164764	157869	SBSPON
ENSG00000164683	23462	HEY1
ENSG00000164684	619279	ZNF704
ENSG00000132561	4147	MATN2
ENSG00000164920	116039	OSR2
ENSG00000164932	115908	CTHRC1
ENSG00000187955	7373	COL14A1
ENSG00000129292	51105	PHF20L1
ENSG00000254389	78998	RHPN1-AS1
ENSG00000255224
ENSG00000178896	54512	EXOSC4
ENSG00000185803	79581	SLC52A2
ENSG00000160948	51160	VPS28
ENSG00000137090	1761	DMRT1
ENSG00000147862	4781	NFIB
ENSG00000173068	54796	BNC2
ENSG00000159899	4882	NPR2
ENSG00000134996	26578	OSTF1
ENSG00000165105	158158	RASEF
ENSG00000213694	1903	S1PR3
ENSG00000148120	84909	AOPEP
ENSG00000198121	1902	LPAR1
ENSG00000148180	2934	GSN
ENSG00000044574	3309	HSPA5
ENSG00000181649	7262	PHLDA2
ENSG00000166311	6609	SMPD1
ENSG00000166405	79608	RIC3
ENSG00000197601	84188	FAR1
ENSG00000262655	10418	SPON1
ENSG00000166833	89797	NAV2
ENSG00000026508	960	CD44
ENSG00000134569	4038	LRP4
ENSG00000110108	79073	TMEM109
ENSG00000162144	220002	CYB561A3
ENSG00000185085	80789	INTS5
ENSG00000168066	7536	SF1
ENSG00000165434	283209	PGM2L1
ENSG00000151364	65987	KCTD14
ENSG00000150687	11098	PRSS23
ENSG00000137710	5962	RDX
ENSG00000204381	143903	LAYN
ENSG00000149294	4684	NCAM1
ENSG00000166741	4837	NNMT
ENSG00000180425	54494	C11orf71
ENSG00000076043	25996	REXO2
ENSG00000172375	9854	C2CD2L
ENSG00000154127	84959	UBASH3B
ENSG00000110013	54414	SIAE
ENSG00000154146	4900	NRGN
ENSG00000134470	3601	IL15RA
ENSG00000151468	83643	CCDC3
ENSG00000026025	7431	VIM
ENSG00000072422	9886	RHOBTB1
ENSG00000171988	221037	JMJD1C
ENSG00000166224	8879	SGPL1
ENSG00000166348	159195	USP54
ENSG00000148655	83938	LRMDA
ENSG00000152766	118932	ANKRD22
ENSG00000138134	57559	STAMBPL1
ENSG00000026103	355	FAS
ENSG00000107798	3988	LIPA
ENSG00000138119	26509	MYOF
ENSG00000235823	90271	OLMALINC
ENSG00000169129	84632	AFAP1L2
ENSG00000188613	340719	NANOS1
ENSG00000111341	4256	MGP
ENSG00000111348	397	ARHGDIB
ENSG00000172572	5139	PDE3A
ENSG00000246695
ENSG00000123094	11228	RASSF8
ENSG00000123095	79365	BHLHE41
ENSG00000123096	8082	SSPN
ENSG00000256234
ENSG00000123104	3709	ITPR2
ENSG00000211455	23012	STK38L
ENSG00000110841	8496	PPFIBP1
ENSG00000087448	57542	KLHL42
ENSG00000013573	1663	DDX11
ENSG00000184613	4753	NELL2
ENSG00000134294	54407	SLC38A2
ENSG00000134287	377	ARF3
ENSG00000167552	7846	TUBA1A
ENSG00000187778	10445	MCRS1
ENSG00000257588	101927318	AQP5-AS1
ENSG00000161798	362	AQP5
ENSG00000139629	11226	GALNT6
ENSG00000135480	3855	KRT7
ENSG00000186081	3852	KRT5
ENSG00000135404	967	CD63
ENSG00000257727	10330	CNPY2
ENSG00000111058	79611	ACSS3
ENSG00000179104	160335	TMTC2
ENSG00000070961	490	ATP2B1
ENSG00000139329	4060	LUM
ENSG00000120805	400	ARL1
ENSG00000008405	1407	CRY1
ENSG00000139438	84915	FAM222A
ENSG00000198270	89894	TMEM116
ENSG00000135116	8739	HRK
ENSG00000250208	440119	FZD10-AS1
ENSG00000111432	11211	FZD10
ENSG00000102678	2254	FGF9
ENSG00000151835	26278	SACS
ENSG00000127863	55504	TNFRSF19
ENSG00000120694	10808	HSPH1
ENSG00000133101	8900	CCNA1
ENSG00000275202
ENSG00000276644	1602	DACH1
ENSG00000136111	9882	TBC1D4
ENSG00000125304	9375	TM9SF2
ENSG00000277734	28755	TRAC
ENSG00000179933	55017	C14orf119
ENSG00000168952	29091	STXBP6
ENSG00000151322	64067	NPAS3
ENSG00000198513	51062	ATL1
ENSG00000027075	5583	PRKCH
ENSG00000182107	161291	TMEM30B
ENSG00000100626	57452	GALNT16
ENSG00000100647	9766	SUSD6
ENSG00000119669	64207	IRF2BPL
ENSG00000100577	2954	GSTZ1
ENSG00000100591	10598	AHSA1
ENSG00000070778	11099	PTPN21
ENSG00000140092	10516	FBLN5
ENSG00000197249	5265	SERPINA1
ENSG00000182718	302	ANXA2
ENSG00000138613	83464	APH1B
ENSG00000187720	79875	THSD4
ENSG00000129038	4016	LOXL1
ENSG00000117906	5955	RCN2
ENSG00000173517	79834	PEAK1
ENSG00000103888	57214	CEMIP
ENSG00000140612	23478	SEC11A
ENSG00000140526	11057	ABHD2
ENSG00000242498	348110	ARPIN
ENSG00000213853	2013	EMP2
ENSG00000179583	4261	CIITA
ENSG00000072864	54820	NDE1
ENSG00000103528	51760	SYT17
ENSG00000102897	57149	LYRM1
ENSG00000103365	23062	GGA2
ENSG00000087245	4313	MMP2
ENSG00000125148	4502	MT2A
ENSG00000260549	4500	MT1L
ENSG00000169715	4493	MT1E
ENSG00000198417	4494	MT1F
ENSG00000125144	4495	MT1G
ENSG00000159713	51673	TPPP3
ENSG00000103056	55512	SMPD3
ENSG00000140836	463	ZFHX3
ENSG00000183196	4166	CHST6
ENSG00000223959	172	AFG3L1P
ENSG00000174231	10594	PRPF8
ENSG00000091592	22861	NLRP1
ENSG00000176749	8851	CDK5R1
ENSG00000108691	6347	CCL2
ENSG00000108244	25984	KRT23
ENSG00000126581	8678	BECN1
ENSG00000064300	4804	NGFR
ENSG00000166292	55273	TMEM100
ENSG00000168646	8313	AXIN2
ENSG00000070526	55808	ST6GALNAC1
ENSG00000182534	439921	MXRA7
ENSG00000173918	114897	C1QTNF1
ENSG00000168461	11031	RAB31
ENSG00000101773	5932	RBBP8
ENSG00000168234	125488	TTC39C
ENSG00000170558	1000	CDH2
ENSG00000134762	1825	DSC3
ENSG00000134755	1824	DSC2
ENSG00000184828	201501	ZBTB7C
ENSG00000196628	6925	TCF4
ENSG00000166401	5271	SERPINB8
ENSG00000088836	83959	SLC4A11
ENSG00000125869	24141	LAMP5
ENSG00000132669	54453	RIN2
ENSG00000064655	2139	EYA2
ENSG00000182463	128553	TSHZ2
ENSG00000141934	8612	PLPP2
ENSG00000167468	2879	GPX4
ENSG00000125912	56926	NCLN
ENSG00000105519	828	CAPS
ENSG00000185236	9230	RAB11B
ENSG00000181143	94025	MUC16
ENSG00000099203	11018	TMED1
ENSG00000205517	57139	RGL3
ENSG00000130175	5589	PRKCSH
ENSG00000105576	30000	TNPO2
ENSG00000179218	811	CALR
ENSG00000008441	4784	NFIX
ENSG00000141837	773	CACNA1A
ENSG00000105711	6324	SCN1B
ENSG00000234465	390940	PINLYP
ENSG00000093072	51816	ADA2
ENSG00000099994	56241	SUSD2
ENSG00000185340	10634	GAS2L1
ENSG00000239713	60489	APOBEC3G
ENSG00000166979	59271	EVA1C
ENSG00000197381	104	ADARB1
ENSG00000198888	4535	ND1
ENSG00000198938	4514	COX3
ENSG00000198695	4541	ND6
ENSG00000198727	4519	CYTB

## Sheet: Signature_6
ENSEMBL	ENTREZID	SYMBOL
ENSG00000076864	5909	RAP1GAP
ENSG00000204219	6920	TCEA3
ENSG00000175707	126695	KDF1
ENSG00000169403	5724	PTAFR
ENSG00000060656	10076	PTPRU
ENSG00000184007	8073	PTP4A2
ENSG00000121900	113452	TMEM54
ENSG00000004455	204	AK2
ENSG00000204060	100132074	FOXO6
ENSG00000203985	388633	LDLRAD1
ENSG00000162433	205	AK4
ENSG00000023909	2730	GCLM
ENSG00000134248	10542	LAMTOR5
ENSG00000134258	79679	VTCN1
ENSG00000143554	11000	SLC27A3
ENSG00000177954	6232	RPS27
ENSG00000169242	1942	EFNA1
ENSG00000185499	4582	MUC1
ENSG00000158710	8407	TAGLN2
ENSG00000215845	100131187	TSTD1
ENSG00000143217	81607	NECTIN4
ENSG00000174307	23612	PHLDA3
ENSG00000163435	1999	ELF3
ENSG00000196352	1604	CD55
ENSG00000143819	2052	EPHX1
ENSG00000135766	54583	EGLN1
ENSG00000171863	6201	RPS7
ENSG00000119820	84272	YIPF4
ENSG00000188010	729967	MORN2
ENSG00000119888	4072	EPCAM
ENSG00000143947	6233	RPS27A
ENSG00000179833	9792	SERTAD2
ENSG00000135624	10574	CCT7
ENSG00000114978	55233	MOB1A
ENSG00000065911	10797	MTHFD2
ENSG00000005448	84058	WDR54
ENSG00000176407	56888	KCMF1
ENSG00000042445	54884	RETSAT
ENSG00000155066	150696	PROM2
ENSG00000170485	4862	NPAS2
ENSG00000180178
ENSG00000136699	55627	SMPD4
ENSG00000163331	92196	DAPL1
ENSG00000152256	5163	PDK1
ENSG00000138449	30061	SLC40A1
ENSG00000127838	25953	PNKD
ENSG00000163286	251	ALPG
ENSG00000114735	51409	HEMK1
ENSG00000136068	2317	FLNB
ENSG00000163634	80145	THOC7
ENSG00000163636	9861	PSMD6
ENSG00000172340	8801	SUCLG2
ENSG00000144747	7110	TMF1
ENSG00000114021	56954	NIT2
ENSG00000154174	9868	TOMM70
ENSG00000114023	26355	FAM162A
ENSG00000179348	2624	GATA2
ENSG00000051382	5291	PIK3CB
ENSG00000184432	9276	COPB2
ENSG00000120742	27230	SERP1
ENSG00000169251	51068	NMD3
ENSG00000163558	5584	PRKCI
ENSG00000078070	56922	MCCC1
ENSG00000175193	55486	PARL
ENSG00000182580	2049	EPHB3
ENSG00000156976	1974	EIF4A2
ENSG00000073849	6480	ST6GAL1
ENSG00000163923	116832	RPL39L
ENSG00000198836	4976	OPA1
ENSG00000061938	10188	TNK2
ENSG00000072274	7037	TFRC
ENSG00000213123	255758	DYNLT2B
ENSG00000161267	622	BDH1
ENSG00000074211	5522	PPP2R2C
ENSG00000179010	93621	MRFAP1
ENSG00000170846	93622	LOC93622
ENSG00000109610	6649	SOD3
ENSG00000121892	23244	PDS5A
ENSG00000109180	54940	OCIAD1
ENSG00000109255	10874	NMU
ENSG00000164096	401152	C4orf3
ENSG00000085871	4258	MGST2
ENSG00000186352	353322	ANKRD37
ENSG00000152582	79925	SPEF2
ENSG00000153006	285672	SREK1IP1
ENSG00000145741	689	BTF3
ENSG00000171530	6902	TBCA
ENSG00000213585	7416	VDAC1
ENSG00000113648	9555	MACROH2A1
ENSG00000184584	340061	STING1
ENSG00000131508	7322	UBE2D2
ENSG00000171604	51523	CXXC5
ENSG00000185129	5813	PURA
ENSG00000120306	84418	CYSTM1
ENSG00000156453	5097	PCDH1
ENSG00000131507	80762	NDFIP1
ENSG00000164587	6208	RPS14
ENSG00000164611	9232	PTTG1
ENSG00000112679	56940	DUSP22
ENSG00000219607	648791	PPP1R3G
ENSG00000112294	7915	ALDH5A1
ENSG00000187837	3006	H1-2
ENSG00000204389	3303	HSPA1A
ENSG00000204385	80736	SLC44A4
ENSG00000112667	10591	DNPH1
ENSG00000112715	7422	VEGFA
ENSG00000111911	135114	HINT3
ENSG00000112306	6206	RPS12
ENSG00000112379	57221	ARFGEF3
ENSG00000272047	404672	GTF2H5
ENSG00000105963	11033	ADAP1
ENSG00000233429	100506311	HOTAIRM1
ENSG00000197576	3201	HOXA4
ENSG00000106004	3202	HOXA5
ENSG00000122642	11328	FKBP9
ENSG00000158604	222068	TMED4
ENSG00000158321	26053	AUTS2
ENSG00000009950	51085	MLXIPL
ENSG00000106211	3315	HSPB1
ENSG00000214293	100505854	APTR
ENSG00000127922	7979	SEM1
ENSG00000006453	55971	BAIAP2L1
ENSG00000241685	10552	ARPC1A
ENSG00000241468	9551	ATP5MF
ENSG00000188186	389541	LAMTOR4
ENSG00000169871	81844	TRIM56
ENSG00000008282	6856	SYPL1
ENSG00000128607	23008	KLHDC10
ENSG00000102054	5931	RBBP7
ENSG00000131828	5160	PDHA1
ENSG00000012174	51360	MBTPS2
ENSG00000165175	58526	MID1IP1
ENSG00000072501	8243	SMC1A
ENSG00000182518	90736	FAM104B
ENSG00000184481	4303	FOXO4
ENSG00000131174	1349	COX7B
ENSG00000102144	5230	PGK1
ENSG00000155008	139322	APOOL
ENSG00000157514	1831	TSC22D3
ENSG00000157600	84187	TMEM164
ENSG00000005893	3920	LAMP2
ENSG00000156504	159090	PABIR2
ENSG00000203950	26071	RTL8A
ENSG00000147394	7739	ZNF185
ENSG00000184216	3654	IRAK1
ENSG00000102119	2010	EMD
ENSG00000102178	8266	UBL4A
ENSG00000129422	57509	MTUS1
ENSG00000078674	5108	PCM1
ENSG00000188343	137392	CIBAR1
ENSG00000164953	91147	TMEM67
ENSG00000156170	137682	NDUFAF6
ENSG00000147676	114569	MAL2
ENSG00000155792	64798	DEPTOR
ENSG00000254343
ENSG00000104419	10397	NDRG1
ENSG00000107130	23413	NCS1
ENSG00000130707	445	ASS1
ENSG00000117984	1509	CTSD
ENSG00000110651	975	CD81
ENSG00000133805	272	AMPD3
ENSG00000110315	50862	RNF141
ENSG00000198730	9646	CTR9
ENSG00000247271	729013	ZBED5-AS1
ENSG00000197702	55742	PARVA
ENSG00000129084	5682	PSMA1
ENSG00000070081	4925	NUCB2
ENSG00000007372	5080	PAX6
ENSG00000184937	7490	WT1
ENSG00000011347	9066	SYT7
ENSG00000174080	8722	CTSF
ENSG00000132746	222	ALDH3B2
ENSG00000006534	221	ALDH3B1
ENSG00000110195	2348	FOLR1
ENSG00000021300	58473	PLEKHB1
ENSG00000187726	374407	DNAJB13
ENSG00000248712	283152	CCDC153
ENSG00000137699	23650	TRIM29
ENSG00000280237
ENSG00000149328	89944	GLB1L2
ENSG00000148450	22921	MSRB2
ENSG00000165312	220213	OTUD1
ENSG00000150054	143098	MPP7
ENSG00000198915	221002	RASGEF1A
ENSG00000169813	3185	HNRNPF
ENSG00000266412	8031	NCOA4
ENSG00000165637	7417	VDAC2
ENSG00000173269	79812	MMRN2
ENSG00000138160	3832	KIF11
ENSG00000138193	51196	PLCE1
ENSG00000059573	5832	ALDH18A1
ENSG00000077147	56889	TM9SF3
ENSG00000120053	2805	GOT1
ENSG00000099194	6319	SCD
ENSG00000166136	4714	NDUFB8
ENSG00000107821	81621	KAZALD1
ENSG00000171206	81603	TRIM8
ENSG00000156398	118980	SFXN2
ENSG00000173915	84833	ATP5MK
ENSG00000065613	9748	SLK
ENSG00000148700	120	ADD3
ENSG00000196865	374354	NHLRC2
ENSG00000165868	259217	HSPA12A
ENSG00000177640	255082	CASC2
ENSG00000183605	119559	SFXN4
ENSG00000120008	55717	WDR11
ENSG00000196177	36	ACADSB
ENSG00000065154	4942	OAT
ENSG00000176171	664	BNIP3
ENSG00000068383	3632	INPP5A
ENSG00000198546	118472	ZNF511
ENSG00000111319	6337	SCNN1A
ENSG00000111640	2597	GAPDH
ENSG00000010626	10233	LRRC23
ENSG00000111674	2026	ENO2
ENSG00000139644	7009	TMBIM6
ENSG00000110911	4891	SLC11A2
ENSG00000170442	3892	KRT86
ENSG00000257337	283335	LOC283335
ENSG00000167778	84926	SPRYD3
ENSG00000135390	517	ATP5MC2
ENSG00000180818	3226	HOXC10
ENSG00000197757	3223	HOXC6
ENSG00000180806	3225	HOXC9
ENSG00000065361	2065	ERBB3
ENSG00000110958	10728	PTGES3
ENSG00000179912	22864	R3HDM2
ENSG00000111144	4048	LTA4H
ENSG00000075415	5250	SLC25A3
ENSG00000135119	84900	RNFT2
ENSG00000136100	51028	VPS36
ENSG00000129538	6035	RNASE1
ENSG00000092068	23428	SLC7A8
ENSG00000100867	10202	DHRS2
ENSG00000179627	100128927	ZBTB42
ENSG00000175318	196996	GRAMD2A
ENSG00000178802	4351	MPI
ENSG00000198794	192683	SCAMP5
ENSG00000140391	10099	TSPAN3
ENSG00000103942	9455	HOMER2
ENSG00000259291	109729181	ZNF710-AS1
ENSG00000185442	400451	FAM174B
ENSG00000161999	339123	JMJD8
ENSG00000102854	10232	MSLN
ENSG00000065054	9351	SLC9A3R2
ENSG00000005001	64063	PRSS22
ENSG00000126602	10131	TRAP1
ENSG00000004779	4706	NDUFAB1
ENSG00000196502	6817	SULT1A1
ENSG00000177455	930	CD19
ENSG00000052344	5652	PRSS8
ENSG00000205336	9289	ADGRG1
ENSG00000186187	84937	ZNRF1
ENSG00000167741	124975	GGT6
ENSG00000172301	55352	COPRS
ENSG00000125691	9349	RPL23
ENSG00000108298	6143	RPL19
ENSG00000141736	2064	ERBB2
ENSG00000126351	7067	THRA
ENSG00000171475	147179	WIPF2
ENSG00000131747	7153	TOP2A
ENSG00000198863	146923	RUNDC1
ENSG00000175906	379	ARL4D
ENSG00000167183	79170	PRR15L
ENSG00000049283	55040	EPN3
ENSG00000008283	1534	CYB561
ENSG00000224383	92340	PRR29
ENSG00000136478	55852	TEX2
ENSG00000154229	5578	PRKCA
ENSG00000170412	55890	GPRC5C
ENSG00000167861	283987	HID1
ENSG00000109089	30850	CDR2L
ENSG00000204323	643008	SMIM5
ENSG00000132475	3021	H3-3B
ENSG00000169738	51181	DCXR
ENSG00000141580	56270	WDR45B
ENSG00000141542	10966	RAB40B
ENSG00000081923	5205	ATP8B1
ENSG00000088970	55857	KIZ
ENSG00000125798	3170	FOXA2
ENSG00000101439	1471	CST3
ENSG00000197586	955	ENTPD6
ENSG00000101350	9371	KIF3B
ENSG00000149600	149951	COMMD7
ENSG00000101421	128866	CHMP4B
ENSG00000125977	8894	EIF2S2
ENSG00000088367	2036	EPB41L1
ENSG00000101079	57446	NDRG3
ENSG00000149636	79980	DSN1
ENSG00000132793	64900	LPIN3
ENSG00000177410	441951	ZFAS1
ENSG00000172216	1051	CEBPB
ENSG00000124243	55653	BCAS4
ENSG00000124164	9217	VAPB
ENSG00000124222	8675	STX16
ENSG00000101166	51012	PRELID3B
ENSG00000101181	26164	MTG2
ENSG00000171858	6227	RPS21
ENSG00000101190	10732	TCFL5
ENSG00000197766	1675	CFD
ENSG00000104953	79816	TLE6
ENSG00000104964	166	TLE5
ENSG00000072071	22859	ADGRL1
ENSG00000130303	684	BST2
ENSG00000169021	7386	UQCRFS1
ENSG00000167642	10653	SPINT2
ENSG00000130244	147965	FAM98C
ENSG00000130402	81	ACTN4
ENSG00000187244	4059	BCAM
ENSG00000125746	24139	EML2
ENSG00000167757	11012	KLK11
ENSG00000105379	2109	ETFB
ENSG00000167608	147798	TMC4
ENSG00000129991	7137	TNNI3
ENSG00000133265	23640	HSPBP1
ENSG00000133247	84787	KMT5C
ENSG00000130726	10155	TRIM28
ENSG00000099960	6545	SLC7A4
ENSG00000100228	9609	RAB36
ENSG00000198355	415116	PIM3
ENSG00000154640	10950	BTG3
ENSG00000159110	3455	IFNAR2
ENSG00000142166	3454	IFNAR1
ENSG00000159140	6651	SON
ENSG00000159216	861	RUNX1
ENSG00000159228	873	CBR1
ENSG00000142197	9980	DOP1B
ENSG00000182670	7267	TTC3
ENSG00000205581	3150	HMGN1
ENSG00000182240	25825	BACE2
ENSG00000160180	7033	TFF3
ENSG00000160194	4731	NDUFV3

## Sheet: Signature_7
ENSEMBL	ENTREZID	SYMBOL
ENSG00000162576	54587	MXRA8
ENSG00000215790	9906	SLC35E2A
ENSG00000162493	10630	PDPN
ENSG00000142627	1969	EPHA2
ENSG00000179051	55920	RCC2
ENSG00000162545	55450	CAMK2N1
ENSG00000253304	399474	TMEM200B
ENSG00000142694	55194	EVA1B
ENSG00000090621	8761	PABPC4
ENSG00000084072	10450	PPIE
ENSG00000010803	22955	SCMH1
ENSG00000117394	6513	SLC2A1
ENSG00000142949	5792	PTPRF
ENSG00000162368	51727	CMPK1
ENSG00000116717	1647	GADD45A
ENSG00000116761	1491	CTH
ENSG00000116791	1429	CRYZ
ENSG00000137968	204962	SLC44A5
ENSG00000142871	3491	CCN1
ENSG00000223745
ENSG00000188641	1806	DPYD
ENSG00000081026	260425	MAGI3
ENSG00000268043	149013	NBPF12
ENSG00000263956	200030	NBPF11
ENSG00000178104	9659	PDE4DIP
ENSG00000220323	337874	H2BC19P
ENSG00000143401	81611	ANP32E
ENSG00000143374	80222	TARS2
ENSG00000143457	55204	GOLPH3L
ENSG00000143437	405	ARNT
ENSG00000143418	29956	CERS2
ENSG00000143363	58497	PRUNE1
ENSG00000197622	56882	CDC42SE1
ENSG00000143398	8394	PIP5K1A
ENSG00000143373	57592	ZNF687
ENSG00000143442	23126	POGZ
ENSG00000143375	57530	CGN
ENSG00000125459	55154	MSTO1
ENSG00000132680	22889	KHDC4
ENSG00000196189	64218	SEMA4A
ENSG00000162736	23385	NCSTN
ENSG00000162738	57216	VANGL2
ENSG00000162755	126823	KLHDC9
ENSG00000143153	481	ATP1B1
ENSG00000242193	730102	CRYZL2P
ENSG00000153029	3140	MR1
ENSG00000135862	3915	LAMC1
ENSG00000116667	81563	C1orf21
ENSG00000116406	80267	EDEM3
ENSG00000228288	100506696	PCAT6
ENSG00000153363	84791	LINC00467
ENSG00000143742	6726	SRP9
ENSG00000143641	2590	GALNT2
ENSG00000177614	79605	PGBD5
ENSG00000168264	359948	IRF2BP2
ENSG00000116962	4811	NID1
ENSG00000116984	4548	MTR
ENSG00000115738	3398	ID2
ENSG00000205795	192668	CYS1
ENSG00000049323	4052	LTBP1
ENSG00000138061	1545	CYP1B1
ENSG00000115380	2202	EFEMP1
ENSG00000173209	130872	AHSA2P
ENSG00000198380	2673	GFPT1
ENSG00000152291	10618	TGOLN2
ENSG00000168874	84913	ATOH8
ENSG00000172086	51315	KRCC1
ENSG00000283196	645166	LSP1P5
ENSG00000115446	25972	UNC50
ENSG00000144218	3899	AFF3
ENSG00000188177	376940	ZC3H6
ENSG00000115290	2888	GRB14
ENSG00000175879	3234	HOXD8
ENSG00000224189	401022	HAGLR
ENSG00000128645	3231	HOXD1
ENSG00000163364
ENSG00000138434	6744	ITPRID2
ENSG00000144369	165215	FAM171B
ENSG00000003436	7035	TFPI
ENSG00000155760	8324	FZD7
ENSG00000118257	8828	NRP2
ENSG00000204186	57683	ZDBF2
ENSG00000163251	7855	FZD5
ENSG00000078018	4133	MAP2
ENSG00000114739	93	ACVR2B
ENSG00000012171	7869	SEMA3B
ENSG00000088538	1795	DOCK3
ENSG00000016864	55830	GLT8D1
ENSG00000114251	7474	WNT5A
ENSG00000187098	4286	MITF
ENSG00000114861	27086	FOXP1
ENSG00000163412	317649	EIF4E3
ENSG00000170837	2850	GPR27
ENSG00000080822	56650	CLDND1
ENSG00000181458	55076	TMEM45A
ENSG00000121578	8702	B4GALT4
ENSG00000120756	5357	PLS1
ENSG00000175040	9435	CHST2
ENSG00000152952	5352	PLOD2
ENSG00000196549	4311	MME
ENSG00000173905	27333	GOLIM4
ENSG00000085276	2122	MECOM
ENSG00000184378	84517	ACTRT3
ENSG00000163728	151613	TTC14
ENSG00000240024	100505687	LINC00888
ENSG00000175182	131408	FAM131A
ENSG00000145012	4026	LPP
ENSG00000176945	200958	MUC20
ENSG00000163975	4241	MELTF
ENSG00000163132	4487	MSX1
ENSG00000168214	3516	RBPJ
ENSG00000197712	92689	FAM114A1
ENSG00000109790	51088	KLHL5
ENSG00000157796	57728	WDR19
ENSG00000109814	7358	UGDH
ENSG00000163683	201895	SMIM14
ENSG00000078177	55728	N4BP2
ENSG00000163453	3490	IGFBP7
ENSG00000150471	23284	ADGRL3
ENSG00000138764	901	CCNG2
ENSG00000138767	246175	CNOT6L
ENSG00000163297	118429	ANTXR2
ENSG00000152785	651	BMP3
ENSG00000118785	6696	SPP1
ENSG00000185477	285513	GPRIN3
ENSG00000168785	10098	TSPAN5
ENSG00000109323	4126	MANBA
ENSG00000061918	2983	GUCY1B1
ENSG00000145431	56034	PDGFC
ENSG00000109738	2743	GLRB
ENSG00000164104	3148	HMGB2
ENSG00000164117	26269	FBXO8
ENSG00000164118	80817	CEP44
ENSG00000151718	80014	WWC2
ENSG00000083857	2195	FAT1
ENSG00000153071	1601	DAB2
ENSG00000171617	8507	ENC1
ENSG00000164300	256987	SERINC5
ENSG00000153140	1070	CETN3
ENSG00000173221	2745	GLRX
ENSG00000164307	51752	ERAP1
ENSG00000112893	4124	MAN2A1
ENSG00000113583	56951	C5orf15
ENSG00000113209	26167	PCDHB5
ENSG00000113657	1809	DPYSL3
ENSG00000113721	5159	PDGFRB
ENSG00000137210	81853	TMEM14B
ENSG00000233822	8341	H2BC15
ENSG00000204623	80862	ZNRD1ASP
ENSG00000007866	7005	TEAD3
ENSG00000112078	222658	KCTD20
ENSG00000137193	5292	PIM1
ENSG00000156639	60685	ZFAND3
ENSG00000112559	4188	MDFI
ENSG00000124688	9587	MAD2L1BP
ENSG00000137216	55362	TMEM63B
ENSG00000157593	347734	SLC35B2
ENSG00000112796	59084	ENPP5
ENSG00000225791	401264	TRAM2-AS1
ENSG00000170899	2941	GSTA4
ENSG00000233237	79940	LINC00472
ENSG00000279312
ENSG00000279289
ENSG00000156535	135228	CD109
ENSG00000155111	23097	CDK19
ENSG00000111817	29940	DSE
ENSG00000146350	221322	TBC1D32
ENSG00000111906	51020	HDDC2
ENSG00000118523	1490	CCN2
ENSG00000079931	26002	MOXD1
ENSG00000024862	25901	CCDC28A
ENSG00000112414	57211	ADGRG6
ENSG00000152818	7402	UTRN
ENSG00000153721	154043	CNKSR3
ENSG00000146433	57583	TMEM181
ENSG00000197081	3482	IGF2R
ENSG00000112530	135138	PACRG
ENSG00000112562	64094	SMOC2
ENSG00000106003	3955	LFNG
ENSG00000005108	221981	THSD7A
ENSG00000006747	85477	SCIN
ENSG00000086289	54749	EPDR1
ENSG00000127955	2770	GNAI1
ENSG00000164692	1278	COL1A2
ENSG00000106236	4885	NPTX2
ENSG00000091136	3912	LAMB1
ENSG00000128590	4189	DNAJB9
ENSG00000214194	401397	SMIM30
ENSG00000135272	29969	MDFIC
ENSG00000081803	93664	CADPS2
ENSG00000106538	5919	RARRES2
ENSG00000187260	349136	WDR86
ENSG00000164690	6469	SHH
ENSG00000146938	57502	NLGN4X
ENSG00000147027	83604	TMEM47
ENSG00000147257	2719	GPC3
ENSG00000180190	157695	TDRP
ENSG00000176595	9920	KBTBD11
ENSG00000147324	9258	MFHAS1
ENSG00000104723	7991	TUSC3
ENSG00000038945	4481	MSR1
ENSG00000061337	11178	LZTS1
ENSG00000120889	8795	TNFRSF10B
ENSG00000147475	11160	ERLIN2
ENSG00000077782	2260	FGFR1
ENSG00000168615	8754	ADAM9
ENSG00000104332	6422	SFRP1
ENSG00000034239	79645	EFCAB1
ENSG00000120992	10434	LYPLA1
ENSG00000008988	6224	RPS20
ENSG00000181690	5324	PLAG1
ENSG00000035681	8439	NSMAF
ENSG00000198363	444	ASPH
ENSG00000137563	8836	GGH
ENSG00000249395	101805492	CASC9
ENSG00000076641	55824	PAG1
ENSG00000205133	286144	TRIQK
ENSG00000164930	8323	FZD6
ENSG00000147642	55638	SYBU
ENSG00000164761	4982	TNFRSF11B
ENSG00000136960	5168	ENPP2
ENSG00000170873	9788	MTSS1
ENSG00000168672	157638	LRATD2
ENSG00000184489	11156	PTP4A3
ENSG00000180155	66004	LYNX1
ENSG00000153707	5789	PTPRD
ENSG00000107185	9827	RGP1
ENSG00000137103	51754	TMEM8B
ENSG00000165092	216	ALDH1A1
ENSG00000165113	80318	GKAP1
ENSG00000165118	84267	C9orf64
ENSG00000135052	51280	GOLM1
ENSG00000135047	1514	CTSL
ENSG00000187764	10507	SEMA4D
ENSG00000148090	549	AUH
ENSG00000165238	65268	WNK2
ENSG00000197724	5253	PHF2
ENSG00000106789	7464	CORO2A
ENSG00000106803	10952	SEC61B
ENSG00000023318	23071	ERP44
ENSG00000066697	91283	MSANTD3
ENSG00000136870	7743	ZNF189
ENSG00000119326	8727	CTNNAL1
ENSG00000106771	23731	TMEM245
ENSG00000260230	23732	FRRS1L
ENSG00000095203	54566	EPB41L4B
ENSG00000070159	5774	PTPN3
ENSG00000136813	23392	ECPAS
ENSG00000106853	22949	PTGR1
ENSG00000148154	7357	UGCG
ENSG00000165185	158405	KIAA1958
ENSG00000136868	1317	SLC31A1
ENSG00000119431	81932	HDHD3
ENSG00000148218	210	ALAD
ENSG00000138835	5998	RGS3
ENSG00000157657	114991	ZNF618
ENSG00000136883	113220	KIF12
ENSG00000196739	85301	COL27A1
ENSG00000136888	9550	ATP6V1G1
ENSG00000106780	1955	MEGF9
ENSG00000136848	153090	DAB2IP
ENSG00000167081	5090	PBX3
ENSG00000196814	89853	MVB12B
ENSG00000204054
ENSG00000167157	51450	PRRX2
ENSG00000126878	83543	AIF1L
ENSG00000175164	28	ABO
ENSG00000233016	84973	SNHG7
ENSG00000244187	85014	TMEM141
ENSG00000107331	20	ABCA2
ENSG00000198113	54863	TOR4A
ENSG00000254815	692247	LMNTD2-AS1
ENSG00000247095	100506211	MIR210HG
ENSG00000177106	64787	EPS8L2
ENSG00000269821	10984	KCNQ1OT1
ENSG00000121236	117854	TRIM6
ENSG00000166402	7275	TUB
ENSG00000130413	65975	STK33
ENSG00000205339	10527	IPO7
ENSG00000166483	7465	WEE1
ENSG00000251381	100506305	LINC00958
ENSG00000133818	22800	RRAS2
ENSG00000110693	55553	SOX6
ENSG00000110696	10944	C11orf58
ENSG00000149131	710	SERPING1
ENSG00000124920	745	MYRF
ENSG00000167771	283248	RCOR2
ENSG00000133315	28992	MACROD1
ENSG00000149743	83707	TRPT1
ENSG00000068831	10235	RASGRP2
ENSG00000172732	80198	MUS81
ENSG00000174684	11041	B4GAT1
ENSG00000186635	116985	ARAP1
ENSG00000109861	1075	CTSC
ENSG00000180773	120103	SLC36A4
ENSG00000166002	56935	SMCO4
ENSG00000152558	114908	TMEM123
ENSG00000182985	23705	CADM1
ENSG00000043039	8538	BARX2
ENSG00000166086	83700	JAM3
ENSG00000173848	10276	NET1
ENSG00000078114	10529	NEBL
ENSG00000177283	8325	FZD8
ENSG00000122870	80114	BICC1
ENSG00000156042	118491	CFAP70
ENSG00000107758	5532	PPP3CB
ENSG00000196968	170384	FUT11
ENSG00000107679	59338	PLEKHA1
ENSG00000121898	119587	CPXM2
ENSG00000177406	100049716	NINJ2-AS1
ENSG00000078246	7289	TULP3
ENSG00000110811	10536	P3H3
ENSG00000139178	51279	C1RL
ENSG00000059804	6515	SLC2A3
ENSG00000139112	23710	GABARAPL1
ENSG00000013588	9052	GPRC5A
ENSG00000084444	57613	FAM234B
ENSG00000121350	79912	PYROXD1
ENSG00000004700	5965	RECQL
ENSG00000111711	51026	GOLT1B
ENSG00000111726	55907	CMAS
ENSG00000111731	9847	C2CD5
ENSG00000276842
ENSG00000133703	3845	KRAS
ENSG00000064115	51768	TM7SF3
ENSG00000064763	55711	FAR2
ENSG00000133704	10526	IPO8
ENSG00000110888	65981	CAPRIN2
ENSG00000170456	160518	DENND5B
ENSG00000151743	196394	AMN1
ENSG00000276900
ENSG00000139219	1280	COL2A1
ENSG00000174233	112	ADCY6
ENSG00000050405	51474	LIMA1
ENSG00000250654	100240735	LOC100240735
ENSG00000250742	400043	LINC02381
ENSG00000111052	8825	LIN7A
ENSG00000049130	4254	KITLG
ENSG00000133639	694	BTG1
ENSG00000074527	59277	NTN4
ENSG00000120868	317	APAF1
ENSG00000166598	7184	HSP90B1
ENSG00000136003	23479	ISCU
ENSG00000135108	23014	FBXO21
ENSG00000139714	283385	MORN3
ENSG00000122042	5412	UBL3
ENSG00000150893	341640	FREM2
ENSG00000165300	26050	SLITRK5
ENSG00000134873	9071	CLDN10
ENSG00000134901	79070	POGLUT2
ENSG00000157227	4323	MMP14
ENSG00000100461	55147	RBM23
ENSG00000100968	4776	NFATC4
ENSG00000125378	652	BMP4
ENSG00000100557	55195	CCDC198
ENSG00000021645	9369	NRXN3
ENSG00000066455	9950	GOLGA5
ENSG00000175265	23015	GOLGA8A
ENSG00000215252	440270	GOLGA8B
ENSG00000259330	100505573	INAFM2
ENSG00000169105	113189	CHST14
ENSG00000128881	146057	TTBK2
ENSG00000166946	23582	CCNDBP1
ENSG00000167004	2923	PDIA3
ENSG00000140264	10169	SERF2
ENSG00000285410	55056	GABPB1-IT1
ENSG00000244879
ENSG00000166415	256764	WDR72
ENSG00000166450	283659	PRTG
ENSG00000166831	348093	RBPMS2
ENSG00000103710	51285	RASL12
ENSG00000138617	54956	PARP16
ENSG00000174498	9543	IGDCC3
ENSG00000169032	5604	MAP2K1
ENSG00000174444	6124	RPL4
ENSG00000137834	4091	SMAD6
ENSG00000169018	10116	FEM1B
ENSG00000137819	54852	PAQR5
ENSG00000140398	79661	NEIL1
ENSG00000237550	254948	RPL9P8
ENSG00000185551	7026	NR2F2
ENSG00000140450	91947	ARRDC4
ENSG00000140443	3480	IGF1R
ENSG00000184277	80213	TM2D3
ENSG00000103260	79006	METRN
ENSG00000187535	9742	IFT140
ENSG00000138834	23162	MAPK8IP3
ENSG00000140988	6187	RPS2
ENSG00000103145	54985	HCFC1R1
ENSG00000168140	114990	VASN
ENSG00000179889	23042	PDXDC1
ENSG00000156968	255027	MPV17L
ENSG00000170540	23204	ARL6IP1
ENSG00000167191	51704	GPRC5B
ENSG00000005187	6296	ACSM3
ENSG00000103316	1428	CRYM
ENSG00000090238	83719	YPEL3
ENSG00000121281	113	ADCY7
ENSG00000103460	27324	TOX3
ENSG00000277639	105371267	LOC105371267
ENSG00000177508	79191	IRX3
ENSG00000102931	23568	ARL2BP
ENSG00000140859	3801	KIFC3
ENSG00000070770	1459	CSNK2A2
ENSG00000167522	29123	ANKRD11
ENSG00000132386	5176	SERPINF1
ENSG00000091622	83394	PITPNM3
ENSG00000179029	84314	TMEM107
ENSG00000232859	201229	LYRM9
ENSG00000108582	1362	CPD
ENSG00000006042	26022	TMEM98
ENSG00000120071	284058	KANSL1
ENSG00000214401	644246	KANSL1-AS1
ENSG00000108468	10951	CBX1
ENSG00000108960	23531	MMD
ENSG00000153944	124540	MSI2
ENSG00000175155	388403	YPEL2
ENSG00000108406	79665	DHX40
ENSG00000267280	103689912	TBX2-AS1
ENSG00000121068	6909	TBX2
ENSG00000108370	8787	RGS9
ENSG00000196704	51321	AMZ2
ENSG00000170190	9121	SLC16A5
ENSG00000177728	9772	TMEM94
ENSG00000073350	3993	LLGL2
ENSG00000129654	2302	FOXJ1
ENSG00000185262	283991	UBALD2
ENSG00000141524	11322	TMC6
ENSG00000141582	8535	CBX4
ENSG00000176108	79643	CHMP6
ENSG00000157637	124565	SLC38A10
ENSG00000214087	339231	ARL16
ENSG00000185624	5034	P4HB
ENSG00000197063	4097	MAFG
ENSG00000265688	92659	MAFG-DT
ENSG00000141526	9123	SLC16A3
ENSG00000101605	8736	MYOM1
ENSG00000101782	8780	RIOK3
ENSG00000046604	1829	DSG2
ENSG00000118276	9331	B4GALT6
ENSG00000153339	22878	TRAPPC8
ENSG00000186812	84307	ZNF397
ENSG00000074657	55205	ZNF532
ENSG00000074695	3998	LMAN1
ENSG00000141665	201456	FBXO15
ENSG00000180011	284273	ZADH2
ENSG00000125968	3397	ID1
ENSG00000101460	84557	MAP1LC3A
ENSG00000126005	101410538	MMP24OS
ENSG00000088340	80307	FER1L4
ENSG00000197496	81031	SLC2A10
ENSG00000196562	55959	SULF2
ENSG00000124212	5740	PTGIS
ENSG00000124171	84612	PARD6B
ENSG00000101115	57167	SALL4
ENSG00000101160	1522	CTSZ
ENSG00000130702	3911	LAMA5
ENSG00000101210	1917	EEF1A2
ENSG00000116014	84634	KISS1R
ENSG00000116017	1820	ARID3A
ENSG00000141905	4782	NFIC
ENSG00000187867	342979	PALM3
ENSG00000256771	56242	ZNF253
ENSG00000172687	148203	ZNF738
ENSG00000105707	3249	HPN
ENSG00000099904	29801	ZDHHC8
ENSG00000183762	83999	KREMEN1
ENSG00000214491	730005	SEC14L6
ENSG00000100100	113791	PIK3IP1
ENSG00000100360	11020	IFT27
ENSG00000128309	4357	MPST
ENSG00000133466	114904	C1QTNF6
ENSG00000100106	11078	TRIOBP
ENSG00000100196	11015	KDELR3
ENSG00000100311	5155	PDGFB
ENSG00000128268	4248	MGAT3
ENSG00000198951	4668	NAGA
ENSG00000100422	64781	CERK
ENSG00000196576	23654	PLXNB2
ENSG00000275895	102724594	LOC102724594
ENSG00000235609
ENSG00000180530	8204	NRIP1
ENSG00000183145	53820	RIPPLY3

## Sheet: Signature_8
ENSEMBL	ENTREZID	SYMBOL
ENSG00000158055	57822	GRHL3
ENSG00000117632	3925	STMN1
ENSG00000121774	10657	KHDRBS1
ENSG00000175130	65108	MARCKSL1
ENSG00000116560	6421	SFPQ
ENSG00000054118	9967	THRAP3
ENSG00000163875	64769	MEAF6
ENSG00000163879	7802	DNALI1
ENSG00000183431	10946	SF3A3
ENSG00000179178	128218	TMEM125
ENSG00000142937	6202	RPS8
ENSG00000132780	4678	NASP
ENSG00000142864	26135	SERBP1
ENSG00000143013	8543	LMO4
ENSG00000198890	55170	PRMT6
ENSG00000065135	2773	GNAI3
ENSG00000116459	515	ATP5PB
ENSG00000143079	55917	CTTNBP2NL
ENSG00000117362	51107	APH1A
ENSG00000132698	57111	RAB25
ENSG00000132688	10763	NES
ENSG00000185630	5087	PBX1
ENSG00000117477	57821	CCDC181
ENSG00000117592	9588	PRDX6
ENSG00000117593	55157	DARS2
ENSG00000116161	27101	CACYBP
ENSG00000135821	2752	GLUL
ENSG00000135829	1660	DHX9
ENSG00000162704	10092	ARPC5
ENSG00000121486	81627	TRMT1L
ENSG00000116750	51377	UCHL5
ENSG00000159176	1465	CSRP1
ENSG00000077152	29089	UBE2T
ENSG00000117139	10765	KDM5B
ENSG00000182004	6635	SNRPE
ENSG00000069275	64710	NUCKS1
ENSG00000230937	642587	MIR205HG
ENSG00000117595	3664	IRF6
ENSG00000117597	27042	UTP25
ENSG00000082497	56256	SERTAD4
ENSG00000143476	51514	DTL
ENSG00000117697	25936	NSL1
ENSG00000174606	90806	ANGEL2
ENSG00000143499	56950	SMYD2
ENSG00000067533	51018	RRP15
ENSG00000067704	55699	IARS2
ENSG00000118873	25782	RAB3GAP2
ENSG00000162819	148362	BROX
ENSG00000162909	824	CAPN2
ENSG00000154380	55740	ENAH
ENSG00000119280	84886	C1orf198
ENSG00000091483	2271	FH
ENSG00000203668	1122	CHML
ENSG00000130508	7837	PXDN
ENSG00000151694	6868	ADAM17
ENSG00000134308	10971	YWHAQ
ENSG00000079785	1653	DDX1
ENSG00000240857	57665	RDH14
ENSG00000118961	60526	LDAH
ENSG00000213626	81606	LBH
ENSG00000095002	4436	MSH2
ENSG00000118640	8673	VAMP8
ENSG00000170144	220988	HNRNPA3
ENSG00000018510	8540	AGPS
ENSG00000138386	4664	NAB1
ENSG00000127837	14	AAMP
ENSG00000188042	10123	ARL4C
ENSG00000204099	129807	NEU4
ENSG00000134121	10752	CHL1
ENSG00000144455	285362	SUMF1
ENSG00000241553	10093	ARPC4
ENSG00000144713	6161	RPL32
ENSG00000174748	6138	RPL15
ENSG00000178567	9852	EPM2AIP1
ENSG00000076242	4292	MLH1
ENSG00000114742	57599	WDR48
ENSG00000168028	3921	RPSA
ENSG00000144648	1238	ACKR2
ENSG00000088727	64147	KIF9
ENSG00000173473	6599	SMARCC1
ENSG00000178035	3615	IMPDH2
ENSG00000163930	8314	BAP1
ENSG00000114405	57415	C3orf14
ENSG00000144749	26018	LRIG1
ENSG00000169855	6091	ROBO1
ENSG00000184220	84319	CMSS1
ENSG00000174173	54931	TRMT10C
ENSG00000114391	6152	RPL24
ENSG00000163389	56983	POGLUT1
ENSG00000113845	51300	TIMMDC1
ENSG00000065518	4710	NDUFB4
ENSG00000153767	2960	GTF2E1
ENSG00000114491	7372	UMPS
ENSG00000175792	8607	RUVBL1
ENSG00000177646	28976	ACAD9
ENSG00000184897	8971	H1-10
ENSG00000070087	5217	PFN2
ENSG00000169255	8706	B3GALNT1
ENSG00000114416	8087	FXR1
ENSG00000181449	6657	SOX2
ENSG00000114867	1981	EIF4G1
ENSG00000136527	6434	TRA2B
ENSG00000185049	7469	NELFA
ENSG00000128050	10606	PAICS
ENSG00000138757	9908	G3BP2
ENSG00000152795	9987	HNRNPDL
ENSG00000170522	79071	ELOVL6
ENSG00000164056	10252	SPRY1
ENSG00000145425	6189	RPS3A
ENSG00000171566	5356	PLRG1
ENSG00000218336	55714	TENM3
ENSG00000164151	23379	ICE1
ENSG00000285967	646719	NIPBL-DT
ENSG00000145592	6167	RPL37
ENSG00000095015	4214	MAP3K1
ENSG00000086589	55696	RBM22
ENSG00000145908	91975	ZNF300
ENSG00000113140	6678	SPARC
ENSG00000055163	26999	CYFIP2
ENSG00000181163	4869	NPM1
ENSG00000072803	23291	FBXW11
ENSG00000175414	285598	ARL10
ENSG00000048162	51491	NOP16
ENSG00000146083	22838	RNF44
ENSG00000196923	9260	PDLIM7
ENSG00000177932	30832	ZNF354C
ENSG00000145945	26240	FAM50B
ENSG00000137203	7020	TFAP2A
ENSG00000007944	29116	MYLIP
ENSG00000235109	64288	ZSCAN31
ENSG00000137404	11270	NRM
ENSG00000196230	203068	TUBB
ENSG00000213722	23564	DDAH2
ENSG00000204356	7936	NELFE
ENSG00000213654	63940	GPSM3
ENSG00000203875	387066	SNHG5
ENSG00000079819	2037	EPB41L2
ENSG00000006468	2115	ETV1
ENSG00000171243	25928	SOSTDC1
ENSG00000226816
ENSG00000196262	5478	PPIA
ENSG00000146701	4191	MDH2
ENSG00000234456	100505881	MAGI2-AS3
ENSG00000166508	4176	MCM7
ENSG00000106484	4232	MEST
ENSG00000243317	647087	STMP1
ENSG00000122779	8805	TRIM24
ENSG00000090263	51650	MRPS33
ENSG00000159840	7791	ZYX
ENSG00000146904	2041	EPHA1
ENSG00000047230	56474	CTPS2
ENSG00000102226	8237	USP11
ENSG00000204272	550643	NBDY
ENSG00000186767	139886	SPIN4
ENSG00000126970	55906	ZC4H2
ENSG00000187325	51616	TAF9B
ENSG00000072133	27330	RPS6KA6
ENSG00000102409	56271	BEX4
ENSG00000182195	23641	LDOC1
ENSG00000147381	4103	MAGEA4
ENSG00000011677	2556	GABRA3
ENSG00000196924	2316	FLNA
ENSG00000168077	51435	SCARA3
ENSG00000083168	7994	KAT6A
ENSG00000070501	5423	POLB
ENSG00000104738	4173	MCM4
ENSG00000171316	55636	CHD7
ENSG00000179041	23212	RRS1
ENSG00000175073	80124	VCPIP1
ENSG00000245910	641638	SNHG6
ENSG00000121022	10987	COPS5
ENSG00000140396	10499	NCOA2
ENSG00000147601	7013	TERF1
ENSG00000147604	6129	RPL7
ENSG00000154582	6921	ELOC
ENSG00000104381	54332	GDAP1
ENSG00000171033	5569	PKIA
ENSG00000147586	28957	MRPS28
ENSG00000205189	65986	ZBTB10
ENSG00000164695	92421	CHMP4C
ENSG00000133739	85444	LRRCC1
ENSG00000133740	1875	E2F5
ENSG00000176623	51115	RMDN1
ENSG00000085719	8895	CPNE3
ENSG00000155100	51633	OTUD6B
ENSG00000183808	389677	RBM12B
ENSG00000164944	25962	VIRMA
ENSG00000104413	54845	ESRP1
ENSG00000156162	286148	DPY19L4
ENSG00000156467	7381	UQCRB
ENSG00000156471	9791	PTDSS1
ENSG00000147649	92140	MTDH
ENSG00000156482	6156	RPL30
ENSG00000104356	10940	POP1
ENSG00000070756	26986	PABPC1
ENSG00000164924	7534	YWHAZ
ENSG00000104517	51366	UBR5
ENSG00000155096	51582	AZIN1
ENSG00000155097	528	ATP6V1C1
ENSG00000164934	25879	DCAF13
ENSG00000104408	3646	EIF3E
ENSG00000104412	9694	EMC2
ENSG00000120526	84955	NUDCD1
ENSG00000120533	56943	ENY2
ENSG00000147654	9166	EBAG9
ENSG00000147677	8667	EIF3H
ENSG00000147679	84294	UTP23
ENSG00000164754	5885	RAD21
ENSG00000136982	79075	DSCC1
ENSG00000183665	55039	TRMT12
ENSG00000180938	137209	ZNF572
ENSG00000156831	286053	NSMCE2
ENSG00000160886	54742	LY6K
ENSG00000130193	51337	THEM6
ENSG00000160932	4061	LY6E
ENSG00000181638	286128	ZFP41
ENSG00000185730	79943	ZNF696
ENSG00000183309	9831	ZNF623
ENSG00000181097
ENSG00000180921	286077	FAM83H
ENSG00000180900	23513	SCRIB
ENSG00000179950	22827	PUF60
ENSG00000261150	83481	EPPK1
ENSG00000179632	84232	MAF1
ENSG00000160972	84988	PPP1R16A
ENSG00000213563	414919	C8orf82
ENSG00000147789	7553	ZNF7
ENSG00000170619	28991	COMMD5
ENSG00000196150	58500	ZNF250
ENSG00000198680	286319	TUSC1
ENSG00000137100	11258	DCTN3
ENSG00000136891	54881	TEX10
ENSG00000148143	58499	ZNF462
ENSG00000148187	92399	MRRF
ENSG00000136930	5695	PSMB7
ENSG00000166394	51700	CYB5R2
ENSG00000189431	644943	RASSF10
ENSG00000149100	10480	EIF3M
ENSG00000165905	120071	LARGE2
ENSG00000110042	23220	DTX4
ENSG00000149480	9219	MTA2
ENSG00000074201	1207	CLNS1A
ENSG00000182103	220382	FAM181B
ENSG00000150776	55216	NKAPD1
ENSG00000107937	23560	GTPBP4
ENSG00000057608	2665	GDI2
ENSG00000165629	509	ATP5F1C
ENSG00000107485	2625	GATA3
ENSG00000148429	9712	USP6NL
ENSG00000134463	79746	ECHDC3
ENSG00000181192	55526	DHTKD1
ENSG00000065328	55388	MCM10
ENSG00000151474	55691	FRMD4A
ENSG00000148468	221061	FAM171A1
ENSG00000120594	84898	PLXDC2
ENSG00000204682	399726	MIR1915HG
ENSG00000107863	57584	ARHGAP21
ENSG00000099256	56952	PRTFDC1
ENSG00000136754	10006	ABI1
ENSG00000095787	51322	WAC
ENSG00000120616	80314	EPC1
ENSG00000177613	23283	CSTF2T
ENSG00000107984	22943	DKK1
ENSG00000099284	55506	MACROH2A2
ENSG00000173267	6623	SNCG
ENSG00000232229	643529	LINC00865
ENSG00000181274	23401	FRAT2
ENSG00000107815	56652	TWNK
ENSG00000151893	143384	CACUL1
ENSG00000211584	55652	SLC48A1
ENSG00000205426	3887	KRT81
ENSG00000170477	3851	KRT4
ENSG00000185591	6667	SP1
ENSG00000135486	3178	HNRNPA1
ENSG00000197728	6231	RPS26
ENSG00000111602	8914	TIMELESS
ENSG00000166908	79837	PIP4K2C
ENSG00000139266	92979	MARCHF9
ENSG00000139233	84298	LLPH
ENSG00000111530	55832	CAND1
ENSG00000127314	5908	RAP1B
ENSG00000127337	8089	YEATS4
ENSG00000166226	10576	CCT2
ENSG00000135643	27345	KCNMB4
ENSG00000253719	552889	ATXN7L3B
ENSG00000111615	11103	KRR1
ENSG00000139289	22822	PHLDA1
ENSG00000187109	4673	NAP1L1
ENSG00000179941	79738	BBS10
ENSG00000072041	55117	SLC6A15
ENSG00000139318	1848	DUSP6
ENSG00000177889	7334	UBE2N
ENSG00000028203	55591	VEZT
ENSG00000111142	10988	METAP2
ENSG00000120802	7112	TMPO
ENSG00000280088
ENSG00000110851	11108	PRDM4
ENSG00000110906	83892	KCTD10
ENSG00000204842	6311	ATXN2
ENSG00000089009	6128	RPL6
ENSG00000135111	6926	TBX3
ENSG00000089220	5037	PEBP1
ENSG00000111707	64426	SUDS3
ENSG00000111786	8683	SRSF9
ENSG00000088986	8655	DYNLL1
ENSG00000157837	121665	SPPL3
ENSG00000089053	51433	ANAPC5
ENSG00000170633	80196	RNF34
ENSG00000139718	23067	SETD1B
ENSG00000175727	22877	MLXIP
ENSG00000139719	65082	VPS33A
ENSG00000184445	9735	KNTC1
ENSG00000196917	27198	HCAR1
ENSG00000139726	8562	DENR
ENSG00000139697	55206	SBNO1
ENSG00000086598	10959	TMED2
ENSG00000179195	144348	ZNF664
ENSG00000196498	9612	NCOR2
ENSG00000184992	140707	BRI3BP
ENSG00000132341	5901	RAN
ENSG00000112787	57666	FBRSL1
ENSG00000196458	100289635	ZNF605
ENSG00000090612	10795	ZNF268
ENSG00000189403	3146	HMGB1
ENSG00000102710	55578	SUPT20H
ENSG00000139684	2098	ESD
ENSG00000118946	27253	PCDH17
ENSG00000178695	115207	KCTD12
ENSG00000136155	8796	SCEL
ENSG00000272143	283481	FGF14-AS2
ENSG00000134897	54841	BIVM
ENSG00000185950	8660	IRS2
ENSG00000165801	55701	ARHGEF40
ENSG00000165804	51222	ZNF219
ENSG00000092201	11198	SUPT16H
ENSG00000100888	57680	CHD8
ENSG00000092203	9878	TOX4
ENSG00000129562	1603	DAD1
ENSG00000129460	25983	NGDN
ENSG00000151413	80224	NUBPL
ENSG00000182636	4692	NDN
ENSG00000137815	23168	RTF1
ENSG00000166938	115752	DIS3L
ENSG00000174442	55055	ZWILCH
ENSG00000259673	100506686	IQCH-AS1
ENSG00000137818	6176	RPLP1
ENSG00000140365	54939	COMMD4
ENSG00000166503	50810	HDGFL3
ENSG00000260260	100507303	SNHG19
ENSG00000131650	79412	KREMEN2
ENSG00000175643	116028	RMI2
ENSG00000103353	56061	UBFD1
ENSG00000166501	5579	PRKCB
ENSG00000079616	3835	KIF22
ENSG00000103495	4150	MAZ
ENSG00000169217	10421	CD2BP2
ENSG00000180209	29895	MYLPF
ENSG00000180035	197407	ZNF48
ENSG00000179958	79077	DCTPP1
ENSG00000103549	9810	RNF40
ENSG00000102870	23361	ZNF629
ENSG00000089280	2521	FUS
ENSG00000159461	267	AMFR
ENSG00000189091	23450	SF3B3
ENSG00000132382	10514	MYBBP1A
ENSG00000108518	5216	PFN1
ENSG00000214941	125150	ZSWIM7
ENSG00000171401	3860	KRT13
ENSG00000171345	3880	KRT19
ENSG00000175832	2118	ETV4
ENSG00000173917	3212	HOXB2
ENSG00000167085	5245	PHB
ENSG00000136504	11143	KAT7
ENSG00000011258	54799	MBTD1
ENSG00000181610	51649	MRPS23
ENSG00000264364	140735	DYNLL2
ENSG00000172809	6169	RPL38
ENSG00000109062	9368	SLC9A3R1
ENSG00000125458	30833	NT5C
ENSG00000125445	51081	MRPS7
ENSG00000182473	23265	EXOC7
ENSG00000141556	6904	TBCD
ENSG00000167088	6632	SNRPD1
ENSG00000171940	7764	ZNF217
ENSG00000101134	55816	DOK5
ENSG00000124098	116151	FAM210B
ENSG00000087510	7022	TFAP2C
ENSG00000125534	79144	PPDPF
ENSG00000196700	57473	ZNF512B
ENSG00000070423	55658	RNF126
ENSG00000115268	6209	RPS15
ENSG00000176533	2788	GNG7
ENSG00000178531	404217	CTXN1
ENSG00000099783	4670	HNRNPM
ENSG00000197961	7675	ZNF121
ENSG00000105401	11140	CDC37
ENSG00000142453	10498	CARM1
ENSG00000197256	25959	KANK2
ENSG00000105518	374882	TMEM205
ENSG00000281468
ENSG00000161249	93099	DMKN
ENSG00000278318	7772	ZNF229
ENSG00000126457	3276	PRMT1
ENSG00000167755	5653	KLK6
ENSG00000169035	5650	KLK7
ENSG00000197928	342926	ZNF677
ENSG00000131037	54869	EPS8L1
ENSG00000105048	7138	TNNT1
ENSG00000129990	6861	SYT5
ENSG00000197128	400720	ZNF772
ENSG00000171649	284307	ZIK1
ENSG00000213762	7693	ZNF134
ENSG00000215193	55670	PEX26
ENSG00000154642	54149	C21orf91
ENSG00000154645	140578	CHODL
ENSG00000156261	10694	CCT8
ENSG00000237945	100506334	LINC00649
ENSG00000160216	56894	AGPAT3

## Sheet: Signature_9
ENSEMBL	ENTREZID	SYMBOL
ENSG00000187608	9636	ISG15
ENSG00000217801	100288175	LOC100288175
ENSG00000272141
ENSG00000107404	1855	DVL1
ENSG00000221978	81669	CCNL2
ENSG00000160075	29101	SSU72
ENSG00000067606	5590	PRKCZ
ENSG00000157870	127281	PRXL2B
ENSG00000130762	27237	ARHGEF16
ENSG00000116251	6146	RPL22
ENSG00000069812	54626	HES2
ENSG00000187017	83715	ESPN
ENSG00000215788	8718	TNFRSF25
ENSG00000041988	90326	THAP3
ENSG00000049245	9341	VAMP3
ENSG00000116285	54206	ERRFI1
ENSG00000054523	23095	KIF1B
ENSG00000142657	5226	PGD
ENSG00000028137	7133	TNFRSF1B
ENSG00000162496	9249	DHRS3
ENSG00000171729	55092	TMEM51
ENSG00000173436	440574	MICOS10
ENSG00000117298	1889	ECE1
ENSG00000142798	3339	HSPG2
ENSG00000117305	3155	HMGCL
ENSG00000142765	84958	SYTL1
ENSG00000126709	2537	IFI6
ENSG00000158161	2140	EYA3
ENSG00000204138	65979	PHACTR4
ENSG00000197989	85028	SNHG12
ENSG00000120656	6883	TAF12
ENSG00000116350	6429	SRSF4
ENSG00000132128	10489	LRRC41
ENSG00000198160	57708	MIER1
ENSG00000137959	10964	IFI44L
ENSG00000137965	10561	IFI44
ENSG00000117114	23266	ADGRL2
ENSG00000198691	24	ABCA4
ENSG00000117525	2152	F3
ENSG00000099260	54873	PALMD
ENSG00000134215	10451	VAV3
ENSG00000121851	84265	POLR3GL
ENSG00000163131	1520	CTSS
ENSG00000197747	6281	S100A10
ENSG00000160712	3570	IL6R
ENSG00000234741	60674	GAS5
ENSG00000162783	51278	IER5
ENSG00000285417
ENSG00000263961	440712	RHEX
ENSG00000134326	129607	CMPK2
ENSG00000134321	91543	RSAD2
ENSG00000055332	5610	EIF2AK2
ENSG00000259439	107985879	LINC01833
ENSG00000196975	307	ANXA4
ENSG00000115112	29842	TFCP2L1
ENSG00000054219	4065	LY75
ENSG00000115267	64135	IFIH1
ENSG00000187699	84281	C2orf88
ENSG00000196220	9901	SRGAP3
ENSG00000134077	25917	THUMPD3
ENSG00000131389	6533	SLC6A6
ENSG00000163513	7048	TGFBR2
ENSG00000163807	57456	KIAA1143
ENSG00000247596	11344	TWF2
ENSG00000114638	7348	UPK1B
ENSG00000163430	11167	FSTL1
ENSG00000138496	83666	PARP9
ENSG00000163840	151636	DTX3L
ENSG00000173193	54625	PARP14
ENSG00000074416	11343	MGLL
ENSG00000163347	9076	CLDN1
ENSG00000234742	100129657	RPL17P18
ENSG00000171234	7364	UGT2B7
ENSG00000163735	6374	CXCL5
ENSG00000138771	57619	SHROOM3
ENSG00000138772	306	ANXA3
ENSG00000163624	1040	CDS1
ENSG00000138642	55008	HERC6
ENSG00000163110	10611	PDLIM5
ENSG00000109320	4790	NFKB1
ENSG00000138777	27068	PPA2
ENSG00000109475	6164	RPL34
ENSG00000138794	839	CASP6
ENSG00000205403	3426	CFI
ENSG00000137628	55601	DDX60
ENSG00000181381	91351	DDX60L
ENSG00000154447	57630	SH3RF1
ENSG00000176788	10409	BASP1
ENSG00000186468	6228	RPS23
ENSG00000155850	1836	SLC26A2
ENSG00000019582	972	CD74
ENSG00000021355	1992	SERPINB1
ENSG00000170542	5272	SERPINB9
ENSG00000078401	1906	EDN1
ENSG00000180573	8334	H2AC6
ENSG00000240065	5698	PSMB9
ENSG00000272325	11165	NUDT3
ENSG00000124614	6204	RPS10
ENSG00000112697	55754	TMEM30A
ENSG00000112297	202	CRYBG1
ENSG00000111912	135112	NCOA7
ENSG00000146409	116843	SLC18B1
ENSG00000118515	6446	SGK1
ENSG00000171408	27115	PDE7B
ENSG00000016402	53832	IL20RA
ENSG00000118503	7128	TNFAIP3
ENSG00000091831	2099	ESR1
ENSG00000164916	221937	FOXK1
ENSG00000146587	57786	RBAK
ENSG00000157954	26100	WIPI2
ENSG00000122674	51622	CCZ1
ENSG00000106524	57037	ANKMY2
ENSG00000106541	10551	AGR2
ENSG00000173467	155465	AGR3
ENSG00000253293	3206	HOXA10
ENSG00000146674	3486	IGFBP3
ENSG00000106078	23242	COBL
ENSG00000127952	51657	STYXL1
ENSG00000135205	57639	CCDC146
ENSG00000105974	857	CAV1
ENSG00000077063	83992	CTTNBP2
ENSG00000105939	56829	ZC3HAV1
ENSG00000059378	64761	PARP12
ENSG00000197448	373156	GSTK1
ENSG00000178826	135932	TMEM139
ENSG00000183943	5613	PRKX
ENSG00000198889	139170	DCAF12L1
ENSG00000147364	26260	FBXO25
ENSG00000104714	157697	ERICH1
ENSG00000104626	90459	ERI1
ENSG00000186918	55893	ZNF395
ENSG00000197892	23303	KIF13B
ENSG00000156675	80223	RAB11FIP1
ENSG00000147535	84513	PLPP5
ENSG00000158669	137964	GPAT4
ENSG00000070718	10947	AP3M2
ENSG00000078668	7419	VDAC3
ENSG00000168522	2339	FNTA
ENSG00000165102	138050	HGSNAT
ENSG00000164736	64321	SOX17
ENSG00000107249	169792	GLIS3
ENSG00000155158	158219	TTC39B
ENSG00000107201	23586	DDX58
ENSG00000135046	301	ANXA1
ENSG00000231107	101927873	LINC01508
ENSG00000165023	54769	DIRAS2
ENSG00000165025	6850	SYK
ENSG00000136842	7111	TMOD1
ENSG00000070214	23446	SLC44A1
ENSG00000136810	7295	TXN
ENSG00000119314	9991	PTBP3
ENSG00000119471	84263	HSDL2
ENSG00000165188	138065	RNF183
ENSG00000095303	5742	PTGS1
ENSG00000119408	10783	NEK6
ENSG00000136942	11224	RPL35
ENSG00000197958	6136	RPL12
ENSG00000136830	64855	NIBAN2
ENSG00000175287	254295	PHYHD1
ENSG00000095321	1384	CRAT
ENSG00000142089	10410	IFITM3
ENSG00000099849	8045	RASSF7
ENSG00000177600	6181	RPLP2
ENSG00000177697	977	CD151
ENSG00000132274	10346	TRIM22
ENSG00000110680	796	CALCA
ENSG00000244398	729362	RPL36AP37
ENSG00000135378	79056	PRRG4
ENSG00000135362	79899	PRR5L
ENSG00000162174	80150	ASRGL1
ENSG00000124942	79026	AHNAK
ENSG00000175538	10008	KCNE3
ENSG00000227615
ENSG00000240652
ENSG00000149418	6768	ST14
ENSG00000048740	10659	CELF2
ENSG00000099282	23555	TSPAN15
ENSG00000156110	132	ADK
ENSG00000138326	6229	RPS24
ENSG00000107796	59	ACTA2
ENSG00000119917	3437	IFIT3
ENSG00000185745	3434	IFIT1
ENSG00000107438	9124	PDLIM1
ENSG00000076685	22978	NT5C2
ENSG00000107954	9148	NEURL1
ENSG00000148908	6001	RGS10
ENSG00000134531	2012	EMP1
ENSG00000139218	9169	SCAF11
ENSG00000139211	347902	AMIGO2
ENSG00000166888	6778	STAT6
ENSG00000135678	1368	CPM
ENSG00000111199	59341	TRPV4
ENSG00000089127	4938	OAS1
ENSG00000111331	4940	OAS3
ENSG00000111335	4939	OAS2
ENSG00000089060	80024	SLC8B1
ENSG00000089157	6175	RPLP0
ENSG00000133106	94240	EPSTI1
ENSG00000102554	688	KLF5
ENSG00000240463
ENSG00000100504	5836	PYGL
ENSG00000165949	3429	IFI27
ENSG00000166126	81693	AMN
ENSG00000166145	6692	SPINT1
ENSG00000167969	1632	ECI1
ENSG00000167981	146434	ZNF597
ENSG00000125170	55715	DOK4
ENSG00000039068	999	CDH1
ENSG00000197943	5336	PLCG2
ENSG00000132530	54739	XAF1
ENSG00000172123	55106	SLFN12
ENSG00000168610	6774	STAT3
ENSG00000068079	3430	IFI35
ENSG00000091947	84336	TMEM101
ENSG00000132470	3691	ITGB4
ENSG00000129667	79651	RHBDF2
ENSG00000108679	3959	LGALS3BP
ENSG00000152234	498	ATP5F1A
ENSG00000166347	1528	CYB5A
ENSG00000122490	80148	SLC66A2
ENSG00000226742	440498	HSBP1L1
ENSG00000171552	598	BCL2L1
ENSG00000101347	25939	SAMHD1
ENSG00000101049	10110	SGK2
ENSG00000124107	6590	SLPI
ENSG00000124145	6385	SDC4
ENSG00000124201	57169	ZNFX1
ENSG00000101194	63910	SLC17A9
ENSG00000101213	5753	PTK6
ENSG00000130589	85441	HELZ2
ENSG00000197457	50861	STMN3
ENSG00000180448	23526	ARHGAP45
ENSG00000105289	27134	TJP3
ENSG00000127666	148022	TICAM1
ENSG00000125648	79085	SLC25A23
ENSG00000205744	79958	DENND1C
ENSG00000125731	10045	SH2D3A
ENSG00000198816	140467	ZNF358
ENSG00000167772	51129	ANGPTL4
ENSG00000130813	55337	SHFL
ENSG00000105376	7087	ICAM5
ENSG00000129353	57153	SLC44A2
ENSG00000079805	1785	DNM2
ENSG00000095066	29911	HOOK2
ENSG00000123159	10755	GIPC1
ENSG00000171903	57834	CYP4F11
ENSG00000130475	23149	FCHO1
ENSG00000105639	3718	JAK3
ENSG00000130517	54858	PGPEP1
ENSG00000105655	51477	ISYNA1
ENSG00000105700	79036	KXD1
ENSG00000105699	51599	LSR
ENSG00000126247	826	CAPNS1
ENSG00000182472	147968	CAPN12
ENSG00000275395	8857	FCGBP
ENSG00000267107	100505495	PCAT19
ENSG00000105755	23474	ETHE1
ENSG00000178980	6415	SELENOW
ENSG00000105538	54922	RASIP1
ENSG00000142541	23521	RPL13A
ENSG00000105357	79784	MYH14
ENSG00000129451	5655	KLK10
ENSG00000203326	170958	ZNF525
ENSG00000179820	91663	MYADM
ENSG00000125505	79143	MBOAT7
ENSG00000170892	79042	TSEN34
ENSG00000170889	6203	RPS9
ENSG00000108107	6158	RPL28
ENSG00000063245	29924	EPN1
ENSG00000083844	9422	ZNF264
ENSG00000268205
ENSG00000221963	80830	APOL6
ENSG00000100342	8542	APOL1
ENSG00000128311	7263	TST
ENSG00000100083	26088	GGA1
ENSG00000100097	3956	LGALS1
ENSG00000128298	80115	BAIAP2L2
ENSG00000198792	25829	TMEM184B
ENSG00000128272	468	ATF4
ENSG00000133477	113828	FAM83F
ENSG00000100401	5905	RANGAP1
ENSG00000100417	5372	PMM1
ENSG00000128274	53947	A4GALT
ENSG00000100266	11252	PACSIN2
ENSG00000100300	706	TSPO
ENSG00000093000	10762	NUP50
ENSG00000100364	23313	KIAA0930
ENSG00000079974	11158	RABL2B
ENSG00000142192	351	APP
ENSG00000157557	2114	ETS2
ENSG00000157601	4599	MX1
ENSG00000183421	54101	RIPK4
ENSG00000160183	64699	TMPRSS3
ENSG00000160209	8566	PDXK
ENSG00000160213	1476	CSTB
ENSG00000241945	5822	PWP2
ENSG00000160221	8209	GATD3
ENSG00000230061
ENSG00000182871	80781	COL18A1
ENSG00000142156	1291	COL6A1
ENSG00000160310	3275	PRMT2

## Sheet: Signature_10
ENSEMBL	ENTREZID	SYMBOL
ENSG00000248527	106480796	MTATP6P1
ENSG00000008130	65220	NADK
ENSG00000074800	2023	ENO1
ENSG00000116649	6723	SRM
ENSG00000171824	5394	EXOSC10
ENSG00000116670	10459	MAD2L2
ENSG00000123080	1031	CDKN2C
ENSG00000157193	7804	LRP8
ENSG00000079739	5236	PGM1
ENSG00000117519	1266	CNN3
ENSG00000121957	29899	GPSM2
ENSG00000009307	7812	CSDE1
ENSG00000163399	476	ATP1A1
ENSG00000143420	2029	ENSA
ENSG00000143549	7170	TPM3
ENSG00000132676	7818	DAP3
ENSG00000116584	9181	ARHGEF2
ENSG00000160789	4000	LMNA
ENSG00000143314	79590	MRPL24
ENSG00000162734	8682	PEA15
ENSG00000143228	83540	NUF2
ENSG00000143198	4259	MGST3
ENSG00000143183	54499	TMCO1
ENSG00000143179	7371	UCK2
ENSG00000197959	26052	DNM3
ENSG00000116679	10625	IVNS1ABP
ENSG00000203667	116228	COX20
ENSG00000153187	3192	HNRNPU
ENSG00000119185	9270	ITGB1BP1
ENSG00000171848	6241	RRM2
ENSG00000115758	4953	ODC1
ENSG00000138074	8884	SLC5A6
ENSG00000084774	790	CAD
ENSG00000243147	9553	MRPL33
ENSG00000162961	84661	DPY30
ENSG00000150938	51232	CRIM1
ENSG00000115825	23683	PRKD3
ENSG00000152518	678	ZFP36L2
ENSG00000143933	805	CALM2
ENSG00000115306	6711	SPTBN1
ENSG00000115484	10575	CCT4
ENSG00000198369	200734	SPRED2
ENSG00000169564	5093	PCBP1
ENSG00000143977	6637	SNRPG
ENSG00000163170	388962	BOLA3
ENSG00000115350	56655	POLE4
ENSG00000034510	9168	TMSB10
ENSG00000121152	23397	NCAPH
ENSG00000071082	6160	RPL31
ENSG00000144136	6574	SLC20A1
ENSG00000150551	116372	LYPD1
ENSG00000196141	26010	SPATS2L
ENSG00000134108	55207	ARL8B
ENSG00000134072	8536	CAMK1
ENSG00000134086	7428	VHL
ENSG00000157014	9797	TATDN2
ENSG00000144712	23066	CAND2
ENSG00000225733	100505641	FGD5-AS1
ENSG00000182247	7325	UBE2E2
ENSG00000151090	7068	THRB
ENSG00000033867	9497	SLC4A7
ENSG00000144645	114884	OSBPL10
ENSG00000170266	2720	GLB1
ENSG00000163539	23122	CLASP2
ENSG00000170248	10015	PDCD6IP
ENSG00000093167	9209	LRRFIP2
ENSG00000144674	2803	GOLGA4
ENSG00000144668	3680	ITGA9
ENSG00000144677	10217	CTDSPL
ENSG00000188846	9045	RPL14
ENSG00000181061	25994	HIGD1A
ENSG00000240747	100506243	KRBOX1
ENSG00000011198	51099	ABHD5
ENSG00000132153	22907	DHX30
ENSG00000164045	993	CDC25A
ENSG00000232112	51372	TMA7
ENSG00000010256	7384	UQCRC1
ENSG00000213672	51517	NCKIPSD
ENSG00000114302	5576	PRKAR2A
ENSG00000178252	11180	WDR6
ENSG00000178057	25915	NDUFAF3
ENSG00000233276	2876	GPX1
ENSG00000067560	387	RHOA
ENSG00000173402	1605	DAG1
ENSG00000176095	9807	IP6K1
ENSG00000214706	7866	IFRD2
ENSG00000164086	1849	DUSP7
ENSG00000168268	64943	NT5DC2
ENSG00000168273	440957	SMIM4
ENSG00000114902	28972	SPCS1
ENSG00000163935	51460	SFMBT1
ENSG00000113811	58515	SELENOK
ENSG00000196776	961	CD47
ENSG00000144848	64422	ATG3
ENSG00000114573	523	ATP6V1A
ENSG00000160124	131076	MIX23
ENSG00000082781	3693	ITGB5
ENSG00000198843	51714	SELENOT
ENSG00000113810	10051	SMC4
ENSG00000177565	79718	TBL1XR1
ENSG00000161203	1173	AP2M1
ENSG00000073792	10644	IGF2BP2
ENSG00000157005	6750	SST
ENSG00000127252	57110	PLAAT1
ENSG00000114315	3280	HES1
ENSG00000122068	84248	FYTTD1
ENSG00000163694	54502	RBM47
ENSG00000164099	8492	PRSS12
ENSG00000145494	4726	NDUFS6
ENSG00000113387	10923	SUB1
ENSG00000113407	6897	TARS1
ENSG00000164172	4338	MOCS2
ENSG00000085231	102157402	AK6
ENSG00000251493	2297	FOXD1
ENSG00000176928	51301	GCNT4
ENSG00000164211	134429	STARD4
ENSG00000113615	10802	SEC24A
ENSG00000069011	5307	PITX1
ENSG00000112984	10112	KIF20A
ENSG00000113013	3313	HSPA9
ENSG00000120727	51247	PAIP2
ENSG00000131504	1729	DIAPH1
ENSG00000113580	2908	NR3C1
ENSG00000155846	133522	PPARGC1B
ENSG00000113719	57222	ERGIC1
ENSG00000164466	94081	SFXN1
ENSG00000175416	1212	CLTB
ENSG00000197451	3182	HNRNPAB
ENSG00000169045	3187	HNRNPH1
ENSG00000127022	821	CANX
ENSG00000096696	1832	DSP
ENSG00000112312	51053	GMNN
ENSG00000137310	6941	TCF19
ENSG00000112081	6428	SRSF3
ENSG00000112576	896	CCND3
ENSG00000096092	28978	TMEM14A
ENSG00000012660	60481	ELOVL5
ENSG00000112208	9532	BAG2
ENSG00000119899	26503	SLC17A5
ENSG00000112695	1347	COX7A2
ENSG00000118418	9324	HMGN3
ENSG00000118402	6785	ELOVL4
ENSG00000112773	55603	TENT5A
ENSG00000065833	4199	ME1
ENSG00000135316	10492	SYNCRIP
ENSG00000146281	135293	PM20D2
ENSG00000198833	51465	UBE2J1
ENSG00000083099	57226	LYRM2
ENSG00000118412	9994	CASP8AP2
ENSG00000172469	79694	MANEA
ENSG00000123545	29078	NDUFAF4
ENSG00000057663	9474	ATG5
ENSG00000130348	55278	QRSL1
ENSG00000081087	28962	OSTM1
ENSG00000112335	8724	SNX3
ENSG00000135535	8763	CD164
ENSG00000203760	387103	CENPW
ENSG00000152894	5796	PTPRK
ENSG00000112419	9749	PHACTR2
ENSG00000169976	83443	SF3B5
ENSG00000055208	23118	TAB2
ENSG00000112029	26271	FBXO5
ENSG00000215712	729515	TMEM242
ENSG00000092820	7430	EZR
ENSG00000112096	6648	SOD2
ENSG00000146457	9589	WTAP
ENSG00000120437	39	ACAT2
ENSG00000198818	113402	SFT2D1
ENSG00000060762	51660	MPC1
ENSG00000008018	5689	PSMB1
ENSG00000177706	56975	FAM20C
ENSG00000172115	54205	CYCS
ENSG00000122566	3181	HNRNPA2B1
ENSG00000122565	11335	CBX3
ENSG00000106066	54504	CPVL
ENSG00000180233	223082	ZNRF2
ENSG00000106591	64983	MRPL32
ENSG00000106153	51142	CHCHD2
ENSG00000277149	441250	TYW1B
ENSG00000071462	114049	BUD23
ENSG00000106554	54927	CHCHD3
ENSG00000122786	800	CALD1
ENSG00000101825	25878	MXRA5
ENSG00000205542	7114	TMSB4X
ENSG00000047597	7504	XK
ENSG00000072506	3028	HSD17B10
ENSG00000078596	9452	ITM2A
ENSG00000005022	292	SLC25A5
ENSG00000198910	3897	L1CAM
ENSG00000120913	64236	PDLIM2
ENSG00000104671	10671	DCTN6
ENSG00000197265	2961	GTF2E2
ENSG00000147526	6867	TACC1
ENSG00000147533	51125	GOLGA7
ENSG00000168575	6575	SLC20A2
ENSG00000169139	7336	UBE2V2
ENSG00000067167	23471	TRAM1
ENSG00000175606	54968	TMEM70
ENSG00000176731	401466	RBIS
ENSG00000180694	169200	TMEM64
ENSG00000175305	9134	CCNE2
ENSG00000169439	6383	SDC2
ENSG00000104324	10404	CPQ
ENSG00000104341	55353	LAPTM4B
ENSG00000164919	1345	COX6C
ENSG00000147669	5440	POLR2K
ENSG00000120963	51123	ZNF706
ENSG00000254615
ENSG00000205002	441376	AARD
ENSG00000164758	90390	MED30
ENSG00000136999	4856	CCN3
ENSG00000172164	6641	SNTB1
ENSG00000156802	29028	ATAD2
ENSG00000176853	157769	FAM91A1
ENSG00000104549	6713	SQLE
ENSG00000136997	4609	MYC
ENSG00000153317	50807	ASAP1
ENSG00000132294	23167	EFR3A
ENSG00000008513	6482	ST3GAL1
ENSG00000104472	54108	CHRAC1
ENSG00000177335	286122	LINC02904
ENSG00000197858	8733	GPAA1
ENSG00000261236	23246	BOP1
ENSG00000147804	55630	SLC39A4
ENSG00000160957	9401	RECQL4
ENSG00000161016	6132	RPL8
ENSG00000172785	55871	CBWD1
ENSG00000137154	6194	RPS6
ENSG00000147889	1029	CDKN2A
ENSG00000147883	1030	CDKN2B
ENSG00000165244	195828	ZNF367
ENSG00000160326	11182	SLC2A6
ENSG00000196363	11091	WDR5
ENSG00000165689	10807	ENTR1
ENSG00000186193	89958	SAPCD2
ENSG00000134802	29015	SLC43A3
ENSG00000189057	374393	FAM111B
ENSG00000166889	219988	PATL1
ENSG00000166900	6809	STX3
ENSG00000166902	54948	MRPL16
ENSG00000110107	27339	PRPF19
ENSG00000167986	1642	DDB1
ENSG00000168496	2237	FEN1
ENSG00000134824	9415	FADS2
ENSG00000149485	3992	FADS1
ENSG00000089597	23193	GANAB
ENSG00000162222	283237	TTC9C
ENSG00000168003	6520	SLC3A2
ENSG00000184743	25923	ATL3
ENSG00000133318	10313	RTN3
ENSG00000176340	1351	COX8A
ENSG00000173153	2101	ESRRA
ENSG00000173113	51504	TRMT112
ENSG00000149792	740	MRPL49
ENSG00000126391	83786	FRMD8
ENSG00000172922	84153	RNASEH2C
ENSG00000172757	1072	CFL1
ENSG00000175334	8815	BANF1
ENSG00000174851	10897	YIF1A
ENSG00000239306	10432	RBM14
ENSG00000173020	156	GRK2
ENSG00000172531	5499	PPP1CA
ENSG00000110721	1119	CHKA
ENSG00000110090	1374	CPT1A
ENSG00000197345	219927	MRPL21
ENSG00000054965	23201	FAM168A
ENSG00000175567	7351	UCP2
ENSG00000162139	10825	NEU3
ENSG00000261594	100507050	TPBGL
ENSG00000246067
ENSG00000074266	8726	EED
ENSG00000110172	26973	CHORDC1
ENSG00000149218	23052	ENDOD1
ENSG00000166037	9702	CEP57
ENSG00000137692	84259	DCUN1D5
ENSG00000075239	38	ACAT1
ENSG00000150768	1737	DLAT
ENSG00000150787	5805	PTS
ENSG00000186318	23621	BACE1
ENSG00000167283	10632	ATP5MG
ENSG00000184232	220323	OAF
ENSG00000181264	219902	TLCD5
ENSG00000109929	6309	SC5D
ENSG00000137642	6653	SORL1
ENSG00000109971	3312	HSPA8
ENSG00000149547	9538	EI24
ENSG00000149554	1111	CHEK1
ENSG00000198331	219844	HYLS1
ENSG00000182934	6734	SRPRA
ENSG00000084234	334	APLP2
ENSG00000151503	23310	NCAPD3
ENSG00000067064	3422	IDI1
ENSG00000196139	8644	AKR1C3
ENSG00000148484	6251	RSU1
ENSG00000136770	64215	DNAJC1
ENSG00000273038
ENSG00000170312	983	CDK1
ENSG00000165476	221035	REEP3
ENSG00000096746	3189	HNRNPH3
ENSG00000180817	5464	PPA1
ENSG00000166228	5092	PCBD1
ENSG00000197746	5660	PSAP
ENSG00000213551	23234	DNAJC9
ENSG00000108179	10105	PPIF
ENSG00000122378	84293	PRXL2A
ENSG00000108219	81619	TSPAN14
ENSG00000165678	27069	GHITM
ENSG00000171862	5728	PTEN
ENSG00000119938	5507	PPP1R3C
ENSG00000006831	79602	ADIPOR2
ENSG00000111206	2305	FOXM1
ENSG00000010278	928	CD9
ENSG00000067182	7132	TNFRSF1A
ENSG00000111652	50813	COPS7A
ENSG00000111665	83461	CDCA3
ENSG00000111669	7167	TPI1
ENSG00000166532	57494	RIMKLB
ENSG00000111196	55110	MAGOHB
ENSG00000060138	8531	YBX3
ENSG00000256537	100129361	SMIM10L1
ENSG00000139083	2120	ETV6
ENSG00000111276	1027	CDKN1B
ENSG00000013583	50865	HEBP1
ENSG00000084463	51729	WBP11
ENSG00000023734	11171	STRAP
ENSG00000139163	55500	ETNK1
ENSG00000029153	56938	ARNTL2
ENSG00000087502	51290	ERGIC2
ENSG00000151239	5756	TWF1
ENSG00000111371	81539	SLC38A1
ENSG00000134291	79022	TMEM106C
ENSG00000167553	84790	TUBA1C
ENSG00000161800	29127	RACGAP1
ENSG00000170421	3856	KRT8
ENSG00000111057	3875	KRT18
ENSG00000170439	196410	METTL7B
ENSG00000092841	4637	MYL6
ENSG00000182379	11247	NXPH4
ENSG00000135446	1019	CDK4
ENSG00000166130	121457	IKBIP
ENSG00000111727	29915	HCFC2
ENSG00000171310	50515	CHST11
ENSG00000174437	488	ATP2A2
ENSG00000111231	51184	GPN3
ENSG00000111237	51699	VPS29
ENSG00000180776	253832	ZDHHC20
ENSG00000122034	2971	GTF3A
ENSG00000136167	3936	LCP1
ENSG00000244306	503639	DUXAP10
ENSG00000100823	328	APEX1
ENSG00000092010	5720	PSME1
ENSG00000100911	5721	PSME2
ENSG00000100445	56948	SDR39U1
ENSG00000092108	23256	SCFD1
ENSG00000165389	171546	SPTSSA
ENSG00000100442	2287	FKBP3
ENSG00000165502	6166	RPL36AL
ENSG00000165527	382	ARF6
ENSG00000139921	81542	TMX1
ENSG00000087302	51637	RTRAF
ENSG00000073712	10979	FERMT2
ENSG00000100526	1033	CDKN3
ENSG00000100528	10175	CNIH1
ENSG00000131981	3958	LGALS3
ENSG00000070367	10640	EXOC5
ENSG00000100567	5684	PSMA3
ENSG00000257621	379025	PSMA3-AS1
ENSG00000126778	6495	SIX1
ENSG00000100714	4522	MTHFD1
ENSG00000033170	2530	FUT8
ENSG00000134001	1965	EIF2S1
ENSG00000072110	87	ACTN1
ENSG00000119707	58517	RBM25
ENSG00000176903	9240	PNMA1
ENSG00000119655	10577	NPC2
ENSG00000119640	97	ACYP1
ENSG00000133935	11161	ERG28
ENSG00000119705	81892	SLIRP
ENSG00000071537	6400	SEL1L
ENSG00000100605	3705	ITPK1
ENSG00000165943	64112	MOAP1
ENSG00000153485	26175	TMEM251
ENSG00000170270	84520	GON7
ENSG00000012963	55148	UBR7
ENSG00000205476	317762	CCDC85C
ENSG00000100811	7528	YY1
ENSG00000140105	7453	WARS1
ENSG00000156411	9556	ATP5MJ
ENSG00000137825	3706	ITPKA
ENSG00000092470	79968	WDR76
ENSG00000166803	9768	PCLAF
ENSG00000041357	5685	PSMA4
ENSG00000198901	9055	PRC1
ENSG00000182253	23336	SYNM
ENSG00000131871	55829	SELENOS
ENSG00000103024	4832	NME3
ENSG00000133393	123811	CEP20
ENSG00000140740	7385	UQCRC2
ENSG00000171208	81831	NETO2
ENSG00000121274	64282	TENT4B
ENSG00000131153	51659	GINS2
ENSG00000187741	2175	FANCA
ENSG00000108561	708	C1QBP
ENSG00000170291	23587	ELP5
ENSG00000132507	1984	EIF5A
ENSG00000141030	8533	COPS3
ENSG00000198242	6147	RPL23A
ENSG00000010244	7756	ZNF207
ENSG00000270647	8148	TAF15
ENSG00000108883	9343	EFTUD2
ENSG00000186185	146909	KIF18B
ENSG00000161714	113026	PLCD3
ENSG00000073969	4905	NSF
ENSG00000120093	3213	HOXB3
ENSG00000120075	3215	HOXB5
ENSG00000108511	3216	HOXB6
ENSG00000120068	3218	HOXB8
ENSG00000159199	516	ATP5MC1
ENSG00000108848	51747	LUC7L3
ENSG00000239672	4830	NME1
ENSG00000182628	348235	SKA2
ENSG00000068489	55771	PRR11
ENSG00000108510	9969	MED13
ENSG00000087191	5705	PSMC5
ENSG00000108654	1655	DDX5
ENSG00000130935	25926	NOL11
ENSG00000167863	10476	ATP5PD
ENSG00000189159	51155	JPT1
ENSG00000125447	23163	GGA3
ENSG00000163597	100507246	SNHG16
ENSG00000161547	6427	SRSF2
ENSG00000089685	332	BIRC5
ENSG00000184557	9021	SOCS3
ENSG00000224877	284184	NDUFAF8
ENSG00000182446	55666	NPLOC4
ENSG00000169710	2194	FASN
ENSG00000118680	103910	MYL12B
ENSG00000141401	3613	IMPA2
ENSG00000171867	5621	PRNP
ENSG00000132646	5111	PCNA
ENSG00000101367	22919	MAPRE1
ENSG00000101412	1869	E2F1
ENSG00000101444	191	AHCY
ENSG00000078804	58476	TP53INP2
ENSG00000087460	2778	GNAS
ENSG00000130255	25873	RPL36
ENSG00000167775	51293	CD320
ENSG00000130164	3949	LDLR
ENSG00000123136	10212	DDX39A
ENSG00000167460	7171	TPM4
ENSG00000131116	126299	ZNF428
ENSG00000130204	10452	TOMM40
ENSG00000130208	341	APOC1
ENSG00000104853	1209	CLPTM1
ENSG00000125743	6633	SNRPD2
ENSG00000176182	339344	MYPOP
ENSG00000160014	808	CALM3
ENSG00000105281	6510	SLC1A5
ENSG00000042753	1175	AP2S1
ENSG00000105438	10945	KDELR1
ENSG00000105447	83743	GRWD1
ENSG00000105552	587	BCAT2
ENSG00000087088	581	BAX
ENSG00000087086	2512	FTL
ENSG00000196961	160	AP2A1
ENSG00000105618	26121	PRPF31
ENSG00000083845	6193	RPS5
ENSG00000206195	503637	DUXAP8
ENSG00000069998	27440	HDHD5
ENSG00000093010	1312	COMT
ENSG00000099901	5902	RANBP1
ENSG00000241973	5297	PI4KA
ENSG00000275004	140883	ZNF280B
ENSG00000250479	400916	CHCHD10
ENSG00000100028	6634	SNRPD3
ENSG00000128245	7533	YWHAH
ENSG00000100138	4809	SNU13
ENSG00000189306	27341	RRP7A
ENSG00000183527	8624	PSMG1
ENSG00000184900	6612	SUMO3
ENSG00000198763	4536	ND2
ENSG00000198804	4512	COX1
ENSG00000198712	4513	COX2
ENSG00000228253	4509	ATP8
ENSG00000212907	4539	ND4L
ENSG00000198886	4538	ND4
ENSG00000198786	4540	ND5

[truncated: 2 more sheets: Signature_11, Signature_12]
